# Supplementary material for: Poly[tetra­kis(2,2′-bipyridine)undeca-μ-oxido-hexa­oxidodicopper(II)hexa­vanadium(V)]
Source: Acta Crystallogr Sect E Struct Rep Online. 2010 Apr 24;66(Pt 5):m568. doi: 10.1107/S1600536810014224 (PMC2979115; doi:10.1107/S1600536810014224)
Supplement: Supplementary file 1 [file e-66-0m568-sup1.cif]

##############################################################################
###                                                                        ###
###        Electronic paper (Acta Crystallographica Section E)             ###
###                                                                        ###
##############################################################################
#                                                                            #
# This CIF contains the data in a paper accepted for publication in Acta     #
# Crystallographica Section E. It conforms to the requirements of Notes      #
# for Authors for Section E, and has been peer reviewed under the auspices   #
# of the IUCr Commission on Journals.                                        #
#                                                                            #
# Full details of the Crystallographic Information File format               #
# are given in the paper "The Crystallographic Information File (CIF):       #
# a New Standard Archive File for Crystallography" by S. R. Hall, F. H.      #
# Allen and I. D. Brown [Acta Cryst. (1991), A47, 655-685].                  #
#                                                                            #
# The current version of the core CIF dictionary is obtainable from          #
# ftp://ftp.iucr.org/pub/cif_core.dic. The current version number is 2.4.    #
#                                                                            #
# Software is freely available for graphical display of the structure(s) in  #
# this CIF.  For information consult the CIF home page http://www.iucr.org/  #
# cif/home.html                                                              #
#                                                                            #
# This file may be used for bona fide research purposes within the           #
# scientific community so long as proper attribution is given to the journal # 
# article from which it was obtained.                                        #
#                                                                            #
##############################################################################
                                             
data_I
_audit_creation_method     SHELXL-97
_chemical_name_systematic
;
Poly[tetrakis(2,2'-bipyridine)undeca-\m-oxido-
hexaoxidodicopper(II)hexavanadium(V)]
;
_chemical_name_common     ?
_chemical_formula_moiety     'C40 H32 Cu2 N8 O17 V6'
_chemical_formula_sum     'C40 H32 Cu2 N8 O17 V6'
_chemical_formula_iupac     '[Cu2 V6 O17 (C10 H8 N2)4]'
_chemical_formula_weight     1329.46
_chemical_melting_point     ?
_symmetry_cell_setting     Monoclinic
_symmetry_space_group_name_H-M     'P 21/c'
_symmetry_space_group_name_hall     '-P 2ybc'
loop_
    _symmetry_equiv_pos_as_xyz
    'x, y, z'
    '-x, y+1/2, -z+1/2'
    '-x, -y, -z'
    'x, -y-1/2, z-1/2'
_cell_length_a     15.512(3)
_cell_length_b     14.761(3)
_cell_length_c     10.470(2)
_cell_angle_alpha     90.00
_cell_angle_beta     92.00(3)
_cell_angle_gamma     90.00
_cell_volume     2395.9(8)
_cell_formula_units_Z     2
_cell_measurement_reflns_used     7302
_cell_measurement_theta_min     2.39
_cell_measurement_theta_max     26.03
_cell_measurement_temperature     293(2)
_exptl_crystal_description     Block
_exptl_crystal_colour     Red
_exptl_crystal_size_max     0.57
_exptl_crystal_size_mid     0.40
_exptl_crystal_size_min     0.30
_exptl_crystal_density_diffrn     1.843
_exptl_crystal_density_meas     ?
_exptl_crystal_density_method     'not measured'
_exptl_crystal_F_000     1320
_exptl_absorpt_coefficient_mu     2.066
_exptl_absorpt_correction_type     multi-scan
_exptl_absorpt_process_details     '(ABSCOR; Higashi, 1995)'
_exptl_absorpt_correction_T_min     0.3845
_exptl_absorpt_correction_T_max     0.5771
_diffrn_ambient_temperature     293(2)
_diffrn_radiation_type     MoK\a
_diffrn_radiation_wavelength     0.71073
_diffrn_radiation_source     'fine-focus sealed tube'
_diffrn_radiation_monochromator     graphite
_diffrn_measurement_device_type     'Rigaku R-AXIS RAPID'
_diffrn_measurement_method     '\w scans'
_diffrn_detector_area_resol_mean     10
_diffrn_reflns_number     20154
_diffrn_reflns_av_R_equivalents     0.0272
_diffrn_reflns_av_sigmaI/netI     0.0234
_diffrn_reflns_theta_min     2.39
_diffrn_reflns_theta_max     26.06
_diffrn_reflns_theta_full     26.06
_diffrn_measured_fraction_theta_max     0.999
_diffrn_measured_fraction_theta_full     0.999
_diffrn_reflns_limit_h_min     -19
_diffrn_reflns_limit_h_max     19
_diffrn_reflns_limit_k_min     -18
_diffrn_reflns_limit_k_max     18
_diffrn_reflns_limit_l_min     -12
_diffrn_reflns_limit_l_max     12
_diffrn_standards_number     0
_diffrn_standards_interval_count     0
_diffrn_standards_interval_time     0
_diffrn_standards_decay_%     0
_reflns_number_total     4742
_reflns_number_gt     4010
_reflns_threshold_expression     I>2\s(I)
_refine_ls_structure_factor_coef     Fsqd
_refine_ls_matrix_type     full
_refine_ls_R_factor_all     0.0388
_refine_ls_R_factor_gt     0.0306
_refine_ls_wR_factor_gt     0.0821
_refine_ls_wR_factor_ref     0.0869
_refine_ls_goodness_of_fit_ref     1.051
_refine_ls_restrained_S_all     1.051
_refine_ls_number_reflns     4742
_refine_ls_number_parameters     395
_refine_ls_number_restraints     0
_refine_ls_hydrogen_treatment     refall
_refine_ls_weighting_scheme     calc
_refine_ls_weighting_details
         'calc w=1/[\s^2^(Fo^2^)+(0.0468P)^2^+1.8261P] where P=(Fo^2^+2Fc^2^)/3'
_atom_sites_solution_hydrogens     geom
_atom_sites_solution_primary     direct
_atom_sites_solution_secondary     difmap
_refine_ls_shift/su_max     0.001
_refine_ls_shift/su_mean     0.000
_refine_diff_density_max     0.467
_refine_diff_density_min     -0.672
_refine_ls_extinction_method     none
_refine_ls_extinction_coef     ?
loop_
    _atom_type_symbol
    _atom_type_description
    _atom_type_scat_dispersion_real
    _atom_type_scat_dispersion_imag
    _atom_type_scat_source
    'C' 'C' 0.0033 0.0016
                         'International Tables Vol C Tables 4.2.6.8 and 6.1.1.4'
    'H' 'H' 0.0000 0.0000
                         'International Tables Vol C Tables 4.2.6.8 and 6.1.1.4'
    'N' 'N' 0.0061 0.0033
                         'International Tables Vol C Tables 4.2.6.8 and 6.1.1.4'
    'O' 'O' 0.0106 0.0060
                         'International Tables Vol C Tables 4.2.6.8 and 6.1.1.4'
    'Cu' 'Cu' 0.3201 1.2651
                         'International Tables Vol C Tables 4.2.6.8 and 6.1.1.4'
    'V' 'V' 0.3005 0.5294
                         'International Tables Vol C Tables 4.2.6.8 and 6.1.1.4'
_computing_data_collection     'RAPID-AUTO (Rigaku, 1998)'
_computing_cell_refinement     'RAPID-AUTO (Rigaku, 1998)'
_computing_data_reduction     'RAPID-AUTO (Rigaku, 1998)'
_computing_structure_solution     'SHELXS97 (Sheldrick, 2008)'
_computing_structure_refinement     'SHELXL97 (Sheldrick, 2008)'
_computing_molecular_graphics     'ORTEPIII (Burnett & Johnson, 1996)'
_computing_publication_material     'SHELXL97 (Sheldrick, 2008)'
loop_
    _atom_site_type_symbol
    _atom_site_label
    _atom_site_fract_x
    _atom_site_fract_y
    _atom_site_fract_z
    _atom_site_U_iso_or_equiv
    _atom_site_adp_type
    _atom_site_calc_flag
    _atom_site_refinement_flags
    _atom_site_occupancy
    _atom_site_disorder_assembly
    _atom_site_disorder_group
    Cu Cu1 0.23318(2) 0.97904(2) 0.20082(3) 0.02820(11) Uani d . 1 . .
    V V1 0.08531(3) 1.05781(3) 0.42475(4) 0.02542(12) Uani d . 1 . .
    V V2 0.31303(3) 1.19857(3) 0.31446(4) 0.02286(12) Uani d . 1 . .
    V V3 0.25041(3) 1.14320(3) 0.60425(4) 0.02692(12) Uani d . 1 . .
    O O1 0.14691(13) 0.98560(13) 0.3484(2) 0.0341(5) Uani d . 1 . .
    O O2 0.0000 1.0000 0.5000 0.0553(10) Uani d S 1 . .
    O O3 0.04662(16) 1.13047(15) 0.3236(2) 0.0510(6) Uani d . 1 . .
    O O4 0.27773(15) 1.10202(14) 0.2580(2) 0.0427(5) Uani d . 1 . .
    O O5 0.41332(14) 1.21072(16) 0.2836(2) 0.0436(5) Uani d . 1 . .
    O O6 0.25003(15) 1.28957(15) 0.2414(2) 0.0430(5) Uani d . 1 . .
    O O7 0.30503(16) 1.20006(18) 0.4860(2) 0.0510(6) Uani d . 1 . .
    O O8 0.14570(16) 1.12151(18) 0.5470(2) 0.0551(7) Uani d . 1 . .
    O O9 0.2978(2) 1.05097(19) 0.6372(3) 0.0846(11) Uani d . 1 . .
    N N1 0.17768(16) 0.86159(15) 0.1249(2) 0.0318(5) Uani d . 1 . .
    N N2 0.15122(14) 1.03192(15) 0.0616(2) 0.0268(5) Uani d . 1 . .
    N N3 0.32645(15) 0.91624(15) 0.3159(2) 0.0294(5) Uani d . 1 . .
    N N4 0.33465(15) 0.96215(17) 0.0718(2) 0.0318(5) Uani d . 1 . .
    C C1 0.1889(2) 0.7771(2) 0.1683(3) 0.0430(8) Uani d . 1 . .
    C C2 0.1533(3) 0.7026(2) 0.1050(4) 0.0546(11) Uani d . 1 . .
    C C3 0.1052(3) 0.7157(2) -0.0051(4) 0.0527(10) Uani d . 1 . .
    C C4 0.0924(2) 0.8026(2) -0.0504(4) 0.0437(8) Uani d . 1 . .
    C C5 0.12893(18) 0.87492(19) 0.0171(3) 0.0313(6) Uani d . 1 . .
    C C6 0.11711(17) 0.97065(19) -0.0214(3) 0.0292(6) Uani d . 1 . .
    C C7 0.0741(2) 0.9974(3) -0.1329(3) 0.0428(8) Uani d . 1 . .
    C C8 0.0654(2) 1.0887(3) -0.1598(3) 0.0453(8) Uani d . 1 . .
    C C9 0.0985(2) 1.1508(2) -0.0744(3) 0.0393(7) Uani d . 1 . .
    C C10 0.14073(19) 1.1201(2) 0.0355(3) 0.0333(6) Uani d . 1 . .
    C C11 0.3215(2) 0.9033(2) 0.4409(3) 0.0407(7) Uani d . 1 . .
    C C12 0.3903(3) 0.8710(3) 0.5148(4) 0.0550(10) Uani d . 1 . .
    C C13 0.4660(3) 0.8537(3) 0.4584(4) 0.0615(12) Uani d . 1 . .
    C C14 0.4726(2) 0.8668(3) 0.3293(4) 0.0498(9) Uani d . 1 . .
    C C15 0.40065(19) 0.8971(2) 0.2594(3) 0.0340(7) Uani d . 1 . .
    C C16 0.40090(19) 0.9128(2) 0.1201(3) 0.0343(6) Uani d . 1 . .
    C C17 0.4643(2) 0.8791(3) 0.0428(4) 0.0478(9) Uani d . 1 . .
    C C18 0.4617(3) 0.8992(3) -0.0851(4) 0.0562(10) Uani d . 1 . .
    C C19 0.3964(2) 0.9526(3) -0.1333(3) 0.0509(9) Uani d . 1 . .
    C C20 0.3348(2) 0.9822(3) -0.0522(3) 0.0409(8) Uani d . 1 . .
    H H1 0.299(2) 1.013(2) -0.078(3) 0.032(9) Uiso d . 1 . .
    H H2 0.387(2) 0.969(3) -0.223(4) 0.057(11) Uiso d . 1 . .
    H H3 0.508(3) 0.880(2) -0.129(4) 0.053(11) Uiso d . 1 . .
    H H4 0.498(2) 0.846(3) 0.078(4) 0.050(11) Uiso d . 1 . .
    H H5 0.522(3) 0.856(2) 0.292(3) 0.052(11) Uiso d . 1 . .
    H H6 0.510(3) 0.835(3) 0.498(4) 0.065(12) Uiso d . 1 . .
    H H7 0.384(3) 0.867(3) 0.598(4) 0.072(13) Uiso d . 1 . .
    H H8 0.272(2) 0.916(2) 0.474(3) 0.030(8) Uiso d . 1 . .
    H H9 0.1628(19) 1.159(2) 0.094(3) 0.026(8) Uiso d . 1 . .
    H H10 0.091(2) 1.207(3) -0.088(3) 0.052(11) Uiso d . 1 . .
    H H11 0.034(3) 1.110(3) -0.245(4) 0.070(12) Uiso d . 1 . .
    H H12 0.056(2) 0.956(3) -0.177(4) 0.050(11) Uiso d . 1 . .
    H H13 0.065(3) 0.813(3) -0.128(4) 0.072(14) Uiso d . 1 . .
    H H14 0.077(3) 0.658(3) -0.049(4) 0.077(13) Uiso d . 1 . .
    H H15 0.164(3) 0.651(3) 0.129(4) 0.060(12) Uiso d . 1 . .
    H H16 0.223(2) 0.772(2) 0.247(3) 0.040(9) Uiso d . 1 . .
loop_
    _atom_site_aniso_label
    _atom_site_aniso_U_11
    _atom_site_aniso_U_22
    _atom_site_aniso_U_33
    _atom_site_aniso_U_12
    _atom_site_aniso_U_13
    _atom_site_aniso_U_23
    Cu1 0.02821(19) 0.02505(19) 0.0313(2) 0.00175(13) -0.00022(14) -0.00123(13)
    V1 0.0201(2) 0.0241(2) 0.0322(3) -0.00464(17) 0.00256(18) -0.00629(18)
    V2 0.0239(2) 0.0238(2) 0.0208(2) -0.00305(17) -0.00113(17) 0.00312(17)
    V3 0.0344(3) 0.0247(2) 0.0215(2) 0.00049(19) -0.00231(19) -0.00010(18)
    O1 0.0324(11) 0.0333(11) 0.0370(11) 0.0057(9) 0.0089(9) -0.0015(9)
    O2 0.0417(19) 0.0462(19) 0.080(3) -0.0205(16) 0.0305(18) -0.0156(18)
    O3 0.0606(16) 0.0355(12) 0.0561(15) 0.0119(11) -0.0094(12) -0.0029(11)
    O4 0.0535(14) 0.0283(11) 0.0450(13) -0.0079(10) -0.0142(11) -0.0008(9)
    O5 0.0289(11) 0.0584(15) 0.0438(13) -0.0057(10) 0.0052(9) 0.0031(11)
    O6 0.0523(14) 0.0443(13) 0.0329(11) 0.0190(11) 0.0073(10) 0.0107(10)
    O7 0.0553(15) 0.0756(17) 0.0221(11) -0.0188(13) 0.0007(10) 0.0027(11)
    O8 0.0452(14) 0.0773(18) 0.0430(14) -0.0242(13) 0.0016(11) -0.0233(12)
    O9 0.140(3) 0.0501(16) 0.0618(18) 0.0471(18) -0.0262(19) -0.0005(14)
    N1 0.0354(14) 0.0246(12) 0.0361(14) -0.0028(10) 0.0089(11) -0.0038(10)
    N2 0.0231(12) 0.0260(12) 0.0312(12) 0.0005(9) -0.0015(9) -0.0020(9)
    N3 0.0325(13) 0.0271(12) 0.0286(12) 0.0054(10) -0.0012(10) -0.0004(9)
    N4 0.0277(13) 0.0359(13) 0.0317(13) 0.0023(10) 0.0020(10) 0.0009(10)
    C1 0.053(2) 0.0291(16) 0.047(2) -0.0013(14) 0.0123(17) -0.0002(14)
    C2 0.074(3) 0.0237(17) 0.068(3) -0.0073(17) 0.027(2) -0.0034(16)
    C3 0.060(2) 0.0374(19) 0.061(2) -0.0164(17) 0.0191(19) -0.0196(17)
    C4 0.0414(19) 0.0415(19) 0.048(2) -0.0090(15) 0.0062(16) -0.0190(15)
    C5 0.0275(15) 0.0319(15) 0.0350(16) -0.0018(12) 0.0076(12) -0.0102(12)
    C6 0.0220(13) 0.0353(15) 0.0303(15) -0.0013(11) 0.0019(11) -0.0073(12)
    C7 0.0378(18) 0.055(2) 0.0354(18) -0.0037(16) -0.0039(14) -0.0108(16)
    C8 0.0395(19) 0.059(2) 0.0368(18) 0.0058(16) -0.0055(14) 0.0090(16)
    C9 0.0369(18) 0.0387(18) 0.0423(18) 0.0035(14) 0.0011(14) 0.0102(14)
    C10 0.0311(16) 0.0285(15) 0.0399(17) 0.0003(12) -0.0034(13) 0.0004(13)
    C11 0.047(2) 0.0427(18) 0.0322(17) 0.0091(15) -0.0002(15) -0.0034(14)
    C12 0.076(3) 0.056(2) 0.0317(19) 0.014(2) -0.0137(18) 0.0014(16)
    C13 0.060(3) 0.067(3) 0.055(2) 0.025(2) -0.026(2) -0.0006(19)
    C14 0.039(2) 0.056(2) 0.054(2) 0.0190(17) -0.0066(17) -0.0005(17)
    C15 0.0329(16) 0.0292(15) 0.0397(17) 0.0067(12) -0.0023(13) -0.0009(12)
    C16 0.0293(15) 0.0335(15) 0.0401(17) 0.0057(12) 0.0023(13) 0.0003(13)
    C17 0.042(2) 0.050(2) 0.052(2) 0.0176(17) 0.0068(17) -0.0025(17)
    C18 0.057(2) 0.063(2) 0.050(2) 0.0111(19) 0.0220(19) -0.0076(18)
    C19 0.054(2) 0.065(2) 0.0344(19) 0.0032(18) 0.0077(16) 0.0014(17)
    C20 0.0333(18) 0.053(2) 0.0360(18) 0.0042(16) -0.0004(14) 0.0054(15)
loop_
    _geom_bond_atom_site_label_1
    _geom_bond_atom_site_label_2
    _geom_bond_site_symmetry_2
    _geom_bond_distance
    _geom_bond_publ_flag
    Cu1 O4 . 2.025(2) ?
    Cu1 N2 . 2.055(2) ?
    Cu1 N3 . 2.069(2) ?
    Cu1 N1 . 2.081(2) ?
    Cu1 O1 . 2.082(2) ?
    Cu1 N4 . 2.125(2) ?
    V1 O3 . 1.609(2) ?
    V1 O1 . 1.656(2) ?
    V1 O2 . 1.7813(6) ?
    V1 O8 . 1.821(2) ?
    V2 O5 . 1.610(2) ?
    V2 O4 . 1.630(2) ?
    V2 O7 . 1.805(2) ?
    V2 O6 . 1.814(2) ?
    V3 O9 . 1.580(3) ?
    V3 O7 . 1.740(2) ?
    V3 O8 . 1.741(2) ?
    V3 O6 4_586 1.746(2) ?
    O2 V1 3_576 1.7813(6) ?
    O6 V3 4_585 1.746(2) ?
    N1 C1 . 1.336(4) ?
    N1 C5 . 1.351(4) ?
    N2 C10 . 1.338(4) ?
    N2 C6 . 1.349(3) ?
    N3 C11 . 1.328(4) ?
    N3 C15 . 1.342(4) ?
    N4 C20 . 1.332(4) ?
    N4 C16 . 1.344(4) ?
    C1 C2 . 1.389(5) ?
    C1 H16 . 0.97(3) ?
    C2 C3 . 1.365(6) ?
    C2 H15 . 0.82(4) ?
    C3 C4 . 1.380(5) ?
    C3 H14 . 1.06(4) ?
    C4 C5 . 1.390(4) ?
    C4 H13 . 0.91(4) ?
    C5 C6 . 1.479(4) ?
    C6 C7 . 1.382(5) ?
    C7 C8 . 1.382(5) ?
    C7 H12 . 0.82(4) ?
    C8 C9 . 1.367(5) ?
    C8 H11 . 1.05(4) ?
    C9 C10 . 1.380(4) ?
    C9 H10 . 0.85(4) ?
    C10 H9 . 0.90(3) ?
    C11 C12 . 1.381(5) ?
    C11 H8 . 0.87(3) ?
    C12 C13 . 1.358(6) ?
    C12 H7 . 0.88(4) ?
    C13 C14 . 1.373(6) ?
    C13 H6 . 0.83(4) ?
    C14 C15 . 1.388(4) ?
    C14 H5 . 0.89(4) ?
    C15 C16 . 1.477(4) ?
    C16 C17 . 1.387(4) ?
    C17 C18 . 1.370(5) ?
    C17 H4 . 0.79(4) ?
    C18 C19 . 1.366(5) ?
    C18 H3 . 0.90(4) ?
    C19 C20 . 1.372(5) ?
    C19 H2 . 0.98(4) ?
    C20 H1 . 0.77(3) ?
loop_
    _geom_angle_atom_site_label_1
    _geom_angle_atom_site_label_2
    _geom_angle_atom_site_label_3
    _geom_angle_site_symmetry_1
    _geom_angle_site_symmetry_3
    _geom_angle
    _geom_angle_publ_flag
    O4 Cu1 N2 . . 93.75(9) ?
    O4 Cu1 N3 . . 90.30(9) ?
    N2 Cu1 N3 . . 170.39(9) ?
    O4 Cu1 N1 . . 172.68(9) ?
    N2 Cu1 N1 . . 78.93(10) ?
    N3 Cu1 N1 . . 96.93(10) ?
    O4 Cu1 O1 . . 87.74(9) ?
    N2 Cu1 O1 . . 96.38(9) ?
    N3 Cu1 O1 . . 92.48(9) ?
    N1 Cu1 O1 . . 93.10(9) ?
    O4 Cu1 N4 . . 92.31(10) ?
    N2 Cu1 N4 . . 92.71(9) ?
    N3 Cu1 N4 . . 78.41(9) ?
    N1 Cu1 N4 . . 88.01(9) ?
    O1 Cu1 N4 . . 170.89(9) ?
    O3 V1 O1 . . 108.66(12) ?
    O3 V1 O2 . . 110.17(10) ?
    O1 V1 O2 . . 110.81(8) ?
    O3 V1 O8 . . 106.82(13) ?
    O1 V1 O8 . . 112.34(12) ?
    O2 V1 O8 . . 107.96(8) ?
    O5 V2 O4 . . 109.82(12) ?
    O5 V2 O7 . . 107.40(12) ?
    O4 V2 O7 . . 109.75(11) ?
    O5 V2 O6 . . 110.05(11) ?
    O4 V2 O6 . . 108.97(11) ?
    O7 V2 O6 . . 110.83(11) ?
    O9 V3 O7 . . 109.65(17) ?
    O9 V3 O8 . . 109.78(17) ?
    O7 V3 O8 . . 108.38(12) ?
    O9 V3 O6 . 4_586 108.97(14) ?
    O7 V3 O6 . 4_586 109.07(11) ?
    O8 V3 O6 . 4_586 110.97(12) ?
    V1 O1 Cu1 . . 141.73(12) ?
    V1 O2 V1 3_576 . 180.00(3) ?
    V2 O4 Cu1 . . 175.90(14) ?
    V3 O6 V2 4_585 . 138.61(13) ?
    V3 O7 V2 . . 138.95(15) ?
    V3 O8 V1 . . 141.98(16) ?
    C1 N1 C5 . . 118.9(3) ?
    C1 N1 Cu1 . . 126.9(2) ?
    C5 N1 Cu1 . . 114.19(18) ?
    C10 N2 C6 . . 118.6(3) ?
    C10 N2 Cu1 . . 125.6(2) ?
    C6 N2 Cu1 . . 114.90(18) ?
    C11 N3 C15 . . 119.0(3) ?
    C11 N3 Cu1 . . 125.1(2) ?
    C15 N3 Cu1 . . 115.52(19) ?
    C20 N4 C16 . . 117.4(3) ?
    C20 N4 Cu1 . . 128.3(2) ?
    C16 N4 Cu1 . . 113.47(19) ?
    N1 C1 C2 . . 122.1(4) ?
    N1 C1 H16 . . 116(2) ?
    C2 C1 H16 . . 122(2) ?
    C3 C2 C1 . . 119.2(4) ?
    C3 C2 H15 . . 119(3) ?
    C1 C2 H15 . . 121(3) ?
    C2 C3 C4 . . 119.3(3) ?
    C2 C3 H14 . . 117(2) ?
    C4 C3 H14 . . 123(2) ?
    C3 C4 C5 . . 119.2(4) ?
    C3 C4 H13 . . 121(3) ?
    C5 C4 H13 . . 120(3) ?
    N1 C5 C4 . . 121.3(3) ?
    N1 C5 C6 . . 115.3(2) ?
    C4 C5 C6 . . 123.4(3) ?
    N2 C6 C7 . . 121.3(3) ?
    N2 C6 C5 . . 115.0(2) ?
    C7 C6 C5 . . 123.7(3) ?
    C6 C7 C8 . . 119.5(3) ?
    C6 C7 H12 . . 114(3) ?
    C8 C7 H12 . . 126(3) ?
    C9 C8 C7 . . 119.2(3) ?
    C9 C8 H11 . . 120(2) ?
    C7 C8 H11 . . 121(2) ?
    C8 C9 C10 . . 118.8(3) ?
    C8 C9 H10 . . 120(3) ?
    C10 C9 H10 . . 121(3) ?
    N2 C10 C9 . . 122.7(3) ?
    N2 C10 H9 . . 116.5(19) ?
    C9 C10 H9 . . 120.8(19) ?
    N3 C11 C12 . . 122.1(3) ?
    N3 C11 H8 . . 116(2) ?
    C12 C11 H8 . . 122(2) ?
    C13 C12 C11 . . 119.0(4) ?
    C13 C12 H7 . . 123(3) ?
    C11 C12 H7 . . 118(3) ?
    C12 C13 C14 . . 119.9(3) ?
    C12 C13 H6 . . 124(3) ?
    C14 C13 H6 . . 116(3) ?
    C13 C14 C15 . . 118.6(4) ?
    C13 C14 H5 . . 120(2) ?
    C15 C14 H5 . . 121(2) ?
    N3 C15 C14 . . 121.5(3) ?
    N3 C15 C16 . . 115.7(3) ?
    C14 C15 C16 . . 122.8(3) ?
    N4 C16 C17 . . 121.5(3) ?
    N4 C16 C15 . . 115.3(3) ?
    C17 C16 C15 . . 123.1(3) ?
    C18 C17 C16 . . 119.7(3) ?
    C18 C17 H4 . . 125(3) ?
    C16 C17 H4 . . 115(3) ?
    C19 C18 C17 . . 118.8(3) ?
    C19 C18 H3 . . 125(2) ?
    C17 C18 H3 . . 115(2) ?
    C18 C19 C20 . . 118.6(3) ?
    C18 C19 H2 . . 126(2) ?
    C20 C19 H2 . . 115(2) ?
    N4 C20 C19 . . 123.9(3) ?
    N4 C20 H1 . . 117(3) ?
    C19 C20 H1 . . 119(3) ?
loop_
    _geom_torsion_atom_site_label_1
    _geom_torsion_atom_site_label_2
    _geom_torsion_atom_site_label_3
    _geom_torsion_atom_site_label_4
    _geom_torsion_site_symmetry_1
    _geom_torsion_site_symmetry_2
    _geom_torsion_site_symmetry_3
    _geom_torsion_site_symmetry_4
    _geom_torsion
    _geom_torsion_publ_flag
    O3 V1 O1 Cu1 . . . . 36.1(2) ?
    O2 V1 O1 Cu1 . . . . 157.26(16) ?
    O8 V1 O1 Cu1 . . . . -81.9(2) ?
    O4 Cu1 O1 V1 . . . . 37.4(2) ?
    N2 Cu1 O1 V1 . . . . -56.2(2) ?
    N3 Cu1 O1 V1 . . . . 127.6(2) ?
    N1 Cu1 O1 V1 . . . . -135.4(2) ?
    O5 V2 O6 V3 . . . 4_585 33.7(3) ?
    O4 V2 O6 V3 . . . 4_585 -86.8(2) ?
    O7 V2 O6 V3 . . . 4_585 152.3(2) ?
    O9 V3 O7 V2 . . . . 81.2(3) ?
    O8 V3 O7 V2 . . . . -38.6(3) ?
    O6 V3 O7 V2 4_586 . . . -159.5(2) ?
    O5 V2 O7 V3 . . . . -138.5(2) ?
    O4 V2 O7 V3 . . . . -19.1(3) ?
    O6 V2 O7 V3 . . . . 101.3(3) ?
    O9 V3 O8 V1 . . . . -54.8(3) ?
    O7 V3 O8 V1 . . . . 64.9(3) ?
    O6 V3 O8 V1 4_586 . . . -175.4(2) ?
    O3 V1 O8 V3 . . . . -109.6(3) ?
    O1 V1 O8 V3 . . . . 9.4(3) ?
    O2 V1 O8 V3 . . . . 131.9(2) ?
    N2 Cu1 N1 C1 . . . . -174.2(3) ?
    N3 Cu1 N1 C1 . . . . 14.6(3) ?
    O1 Cu1 N1 C1 . . . . -78.3(3) ?
    N4 Cu1 N1 C1 . . . . 92.6(3) ?
    N2 Cu1 N1 C5 . . . . 9.10(19) ?
    N3 Cu1 N1 C5 . . . . -162.12(19) ?
    O1 Cu1 N1 C5 . . . . 105.0(2) ?
    N4 Cu1 N1 C5 . . . . -84.0(2) ?
    O4 Cu1 N2 C10 . . . . -0.6(2) ?
    N1 Cu1 N2 C10 . . . . 179.4(3) ?
    O1 Cu1 N2 C10 . . . . 87.5(2) ?
    N4 Cu1 N2 C10 . . . . -93.1(2) ?
    O4 Cu1 N2 C6 . . . . 168.1(2) ?
    N1 Cu1 N2 C6 . . . . -11.84(19) ?
    O1 Cu1 N2 C6 . . . . -103.8(2) ?
    N4 Cu1 N2 C6 . . . . 75.6(2) ?
    O4 Cu1 N3 C11 . . . . 80.5(3) ?
    N1 Cu1 N3 C11 . . . . -100.6(3) ?
    O1 Cu1 N3 C11 . . . . -7.2(3) ?
    N4 Cu1 N3 C11 . . . . 172.8(3) ?
    O4 Cu1 N3 C15 . . . . -91.7(2) ?
    N1 Cu1 N3 C15 . . . . 87.1(2) ?
    O1 Cu1 N3 C15 . . . . -179.5(2) ?
    N4 Cu1 N3 C15 . . . . 0.6(2) ?
    O4 Cu1 N4 C20 . . . . -93.8(3) ?
    N2 Cu1 N4 C20 . . . . 0.1(3) ?
    N3 Cu1 N4 C20 . . . . 176.4(3) ?
    N1 Cu1 N4 C20 . . . . 78.9(3) ?
    O4 Cu1 N4 C16 . . . . 96.9(2) ?
    N2 Cu1 N4 C16 . . . . -169.2(2) ?
    N3 Cu1 N4 C16 . . . . 7.1(2) ?
    N1 Cu1 N4 C16 . . . . -90.4(2) ?
    C5 N1 C1 C2 . . . . 1.1(5) ?
    Cu1 N1 C1 C2 . . . . -175.5(3) ?
    N1 C1 C2 C3 . . . . 0.0(6) ?
    C1 C2 C3 C4 . . . . -0.6(6) ?
    C2 C3 C4 C5 . . . . 0.1(5) ?
    C1 N1 C5 C4 . . . . -1.6(4) ?
    Cu1 N1 C5 C4 . . . . 175.4(2) ?
    C1 N1 C5 C6 . . . . 177.8(3) ?
    Cu1 N1 C5 C6 . . . . -5.3(3) ?
    C3 C4 C5 N1 . . . . 1.0(5) ?
    C3 C4 C5 C6 . . . . -178.3(3) ?
    C10 N2 C6 C7 . . . . 1.7(4) ?
    Cu1 N2 C6 C7 . . . . -167.8(2) ?
    C10 N2 C6 C5 . . . . -177.9(2) ?
    Cu1 N2 C6 C5 . . . . 12.6(3) ?
    N1 C5 C6 N2 . . . . -4.8(4) ?
    C4 C5 C6 N2 . . . . 174.6(3) ?
    N1 C5 C6 C7 . . . . 175.7(3) ?
    C4 C5 C6 C7 . . . . -5.0(5) ?
    N2 C6 C7 C8 . . . . -0.4(5) ?
    C5 C6 C7 C8 . . . . 179.1(3) ?
    C6 C7 C8 C9 . . . . -0.9(5) ?
    C7 C8 C9 C10 . . . . 0.8(5) ?
    C6 N2 C10 C9 . . . . -1.8(4) ?
    Cu1 N2 C10 C9 . . . . 166.5(2) ?
    C8 C9 C10 N2 . . . . 0.6(5) ?
    C15 N3 C11 C12 . . . . 0.1(5) ?
    Cu1 N3 C11 C12 . . . . -171.9(3) ?
    N3 C11 C12 C13 . . . . 1.4(6) ?
    C11 C12 C13 C14 . . . . -1.2(6) ?
    C12 C13 C14 C15 . . . . -0.4(6) ?
    C11 N3 C15 C14 . . . . -1.9(5) ?
    Cu1 N3 C15 C14 . . . . 170.9(3) ?
    C11 N3 C15 C16 . . . . 179.7(3) ?
    Cu1 N3 C15 C16 . . . . -7.5(3) ?
    C13 C14 C15 N3 . . . . 2.0(5) ?
    C13 C14 C15 C16 . . . . -179.6(3) ?
    C20 N4 C16 C17 . . . . -3.9(5) ?
    Cu1 N4 C16 C17 . . . . 166.7(3) ?
    C20 N4 C16 C15 . . . . 176.4(3) ?
    Cu1 N4 C16 C15 . . . . -13.0(3) ?
    N3 C15 C16 N4 . . . . 13.9(4) ?
    C14 C15 C16 N4 . . . . -164.5(3) ?
    N3 C15 C16 C17 . . . . -165.8(3) ?
    C14 C15 C16 C17 . . . . 15.8(5) ?
    N4 C16 C17 C18 . . . . 2.6(5) ?
    C15 C16 C17 C18 . . . . -177.8(3) ?
    C16 C17 C18 C19 . . . . 0.2(6) ?
    C17 C18 C19 C20 . . . . -1.5(6) ?
    C16 N4 C20 C19 . . . . 2.6(5) ?
    Cu1 N4 C20 C19 . . . . -166.4(3) ?
    C18 C19 C20 N4 . . . . 0.1(6) ?
loop_
    _geom_hbond_atom_site_label_D
    _geom_hbond_atom_site_label_H
    _geom_hbond_atom_site_label_A
    _geom_hbond_site_symmetry_A
    _geom_hbond_distance_DH
    _geom_hbond_distance_HA
    _geom_hbond_distance_DA
    _geom_hbond_angle_DHA
    C11 H8 O1 . 0.87(3) 2.52(3) 3.093(4) 124(2)
    C14 H5 O5 2_645 0.89(4) 2.51(3) 3.159(5) 131(3)
    C18 H3 O5 3_675 0.90(4) 2.46(4) 3.315(5) 157(3)
    C19 H2 O9 1_554 0.98(4) 2.32(4) 3.156(5) 144(3)
data_global
_journal_date_recd_electronic     2010-04-09
_journal_date_accepted     2010-04-18
_journal_name_full     'Acta Crystallographica, Section E'
_journal_year     2010
_journal_volume     66
_journal_issue      5
_journal_page_first     m568
_journal_page_last     m568
_journal_paper_category     QM
_journal_coeditor_code     HY2298
_publ_contact_author_name     'Xiao-Bing Cui'
_publ_contact_author_address
;
State Key Laboratory of Inorganic Synthesis and Preparative Chemistry
College of Chemistry
Jilin University
Changchun 130021
People's Republic of China
;
_publ_contact_author_email     'cuixb@mail.jlu.edu.cn'
_publ_contact_author_fax     '+86 431 88499132'
_publ_contact_author_phone     '+86 431 88499132'
_publ_section_title
;\
Poly[tetrakis(2,2'-bipyridine)undeca-\m-oxido-hexaoxidodicopper(II)\
hexavanadium(V)]
;
loop_
    _publ_author_name
    _publ_author_footnote
    _publ_author_address
    'Cui, Ji-Wen' .
;
College of Chemistry and Pharmacy
Jiamusi University
Jiamusi 154000
People's Republic of China
and
State Key Laboratory of Inorganic Synthesis and Preparative Chemistry
College of Chemistry
Jilin University
Changchun 130021
People's Republic of China
;
    'Cui, Xiao-Bing' .
;
State Key Laboratory of Inorganic Synthesis and Preparative Chemistry
College of Chemistry
Jilin University
Changchun 130021
People's Republic of China
;
    'Yu, Hai-Hui' .
;
College of Chemical Engineering
Northeast Dianli University
Jilin 132000
People's Republic of China
;
    'Xu, Ji-Qing' .
;
State Key Laboratory of Inorganic Synthesis and Preparative Chemistry
College of Chemistry
Jilin University
Changchun 130021
People's Republic of China
;
    'Wang, Shu-Hong' .
;
College of Chemistry and Pharmacy
Jiamusi University
Jiamusi 154000
People's Republic of China
and
State Key Laboratory of Inorganic Synthesis and Preparative Chemistry
College of Chemistry
Jilin University
Changchun 130021
People's Republic of China
;
