# Supplementary material for: Poly[tetra­kis(2,2′-bipyridine)undeca-μ-oxido-hexa­oxidodicopper(II)hexa­vanadium(V)]
Source: Acta Crystallogr Sect E Struct Rep Online. 2010 Apr 24;66(Pt 5):m568. doi: 10.1107/S1600536810014224 (PMC2979115; doi:10.1107/S1600536810014224)
Supplement: Supplementary file 2 [file e-66-0m568-Isup2.hkl]

# 
# h,k,l, Fc-squared, Fo-squared, sigma(Fo-squared) and status flag 
# 
data_I
_shelx_title ' y in P2(1)/c' 
_shelx_refln_list_code          4 
_shelx_F_calc_maximum      414.11 
_exptl_crystal_F_000      1320.00 
_reflns_d_resolution_high  0.8088 
 
loop_ 
 _symmetry_equiv_pos_as_xyz 
 'x, y, z' 
 '-x, y+1/2, -z+1/2' 
 '-x, -y, -z' 
 'x, -y-1/2, z-1/2' 
 
_cell_length_a    15.5124 
_cell_length_b    14.7611 
_cell_length_c    10.4702 
_cell_angle_alpha  90.000 
_cell_angle_beta   92.003 
_cell_angle_gamma  90.000 
 
_shelx_F_squared_multiplier     1.000 
 
loop_ 
 _refln_index_h 
 _refln_index_k 
 _refln_index_l 
 _refln_F_squared_calc 
 _refln_F_squared_meas 
 _refln_F_squared_sigma 
 _refln_observed_status 
   2   0   0    48572.26    49525.85    603.14 o 
   3   0   0      131.11      100.47      6.83 o 
   4   0   0      743.29     1009.87     21.37 o 
   5   0   0    35545.77    37576.88    482.71 o 
   6   0   0    13785.08    13404.06    165.72 o 
   7   0   0       30.42       35.84      8.98 o 
   8   0   0      159.88      128.47     14.08 o 
   9   0   0     2862.12     2620.36     74.40 o 
  10   0   0      335.95      283.60     19.71 o 
  11   0   0     7565.45     7556.95    156.45 o 
  12   0   0    11929.56    12073.63    191.72 o 
  13   0   0    15721.77    16232.41    242.16 o 
  14   0   0     3649.38     4043.05    384.25 o 
  15   0   0       52.47       99.42     27.01 o 
  16   0   0        7.19       10.04     20.47 o 
  17   0   0       27.34       28.01     23.54 o 
  18   0   0     1765.52     1783.27    119.63 o 
  19   0   0      247.16      249.23     61.04 o 
   2   1   0      751.25      935.64     13.83 o 
   3   1   0    17747.87    18565.13    118.26 o 
   4   1   0    36057.49    37888.24    215.14 o 
   5   1   0     6441.81     7228.80     52.44 o 
   6   1   0     3137.01     3272.89     52.69 o 
   7   1   0      804.55      907.89     18.29 o 
   8   1   0     2653.73     2812.39     35.30 o 
   9   1   0      804.66      818.42     20.31 o 
  10   1   0      892.24      827.40     25.41 o 
  11   1   0     1964.74     2043.34     39.43 o 
  12   1   0      979.38      994.99     34.41 o 
  13   1   0      372.86      443.41     30.97 o 
  14   1   0      699.16      684.24     32.44 o 
  15   1   0      298.41      344.43     29.11 o 
  16   1   0        9.51       23.40     15.63 o 
  17   1   0     1899.38     1959.58     67.28 o 
  18   1   0      698.85      666.18     45.80 o 
  19   1   0      729.22      662.01     58.68 o 
   0   2   0    27812.42    30094.38    313.20 o 
   1   2   0     7518.91     8884.41     64.36 o 
   2   2   0       15.05        7.24      2.06 o 
   3   2   0      105.69       90.99      4.69 o 
   4   2   0      194.23      354.02      9.23 o 
   5   2   0      615.92      561.72     11.70 o 
   6   2   0     4319.64     3594.29     33.88 o 
   7   2   0     7237.68     6536.04     53.17 o 
   8   2   0     4624.78     4221.86     45.20 o 
   9   2   0     1721.73     1630.53     27.99 o 
  10   2   0     2315.70     2362.88     40.96 o 
  11   2   0      130.71      140.51     20.33 o 
  12   2   0     1542.11     1637.58     43.11 o 
  13   2   0     2662.35     2609.82     56.37 o 
  14   2   0     1576.00     1597.97     46.39 o 
  15   2   0       15.47        7.52     14.44 o 
  16   2   0     1997.03     2147.67     68.26 o 
  17   2   0       58.43       55.34     26.99 o 
  18   2   0      425.04      448.90     39.01 o 
  19   2   0     1937.57     2132.85     81.14 o 
   1   3   0     3407.34     3589.48     29.02 o 
   2   3   0    87767.79    95961.53    544.73 o 
   3   3   0     1375.89     1300.22     15.40 o 
   4   3   0     6303.05     6755.96     52.78 o 
   5   3   0     1629.39     1652.86     21.82 o 
   6   3   0        1.09        6.28      4.02 o 
   7   3   0     3058.78     2857.60     31.31 o 
   8   3   0       45.05       65.31      7.58 o 
   9   3   0       38.92       46.68      7.79 o 
  10   3   0     9529.57     9679.79     97.40 o 
  11   3   0     1896.14     1978.95     50.65 o 
  12   3   0     4294.85     4387.77     63.33 o 
  13   3   0      514.37      533.03     30.32 o 
  14   3   0      355.77      356.62     40.39 o 
  15   3   0     1903.73     1966.96     63.49 o 
  16   3   0      464.66      451.69     35.64 o 
  17   3   0       79.97       47.45     30.21 o 
  18   3   0      377.34      361.83     37.25 o 
   0   4   0     2184.74     2902.44     37.66 o 
   1   4   0     5775.60     6654.58     49.43 o 
   2   4   0    10614.21    10869.27     75.43 o 
   3   4   0     1342.54     1484.56     27.90 o 
   4   4   0       77.55      125.52      6.95 o 
   5   4   0     1209.29     1101.35     18.22 o 
   6   4   0       77.00       68.84      6.00 o 
   7   4   0     1798.53     1729.74     28.99 o 
   8   4   0      138.15      120.40      8.61 o 
   9   4   0     6972.61     6531.13     58.31 o 
  10   4   0     1054.03     1125.77     28.71 o 
  11   4   0     1831.92     1749.85     37.76 o 
  12   4   0      438.33      489.15     24.54 o 
  13   4   0     1496.49     1518.81     52.19 o 
  14   4   0     1042.21     1001.68     45.85 o 
  15   4   0     2125.58     2219.11     67.85 o 
  16   4   0      123.93       89.52     44.97 o 
  17   4   0      203.28      203.10     29.61 o 
  18   4   0      241.73      248.77     33.24 o 
   1   5   0    12894.51    13413.76     91.33 o 
   2   5   0      320.07      364.72     10.13 o 
   3   5   0    20271.91    20368.90    124.56 o 
   4   5   0      157.76       86.67      5.85 o 
   5   5   0      984.61      942.04     17.57 o 
   6   5   0     2604.65     2496.18     31.09 o 
   7   5   0     3908.26     3788.72     52.95 o 
   8   5   0        9.70       14.12      6.00 o 
   9   5   0     9693.07     8945.11     82.07 o 
  10   5   0     9632.89     9288.72     86.92 o 
  11   5   0     1328.19     1230.02     29.04 o 
  12   5   0      603.70      605.36     28.90 o 
  13   5   0      273.03      258.14     22.49 o 
  14   5   0      325.28      287.17     29.27 o 
  15   5   0     2012.84     2074.64     66.26 o 
  16   5   0      556.58      655.78     42.20 o 
  17   5   0        5.10      -12.44     17.72 o 
  18   5   0       56.49       46.10     23.76 o 
   0   6   0     8937.56     8915.95    100.99 o 
   1   6   0     1065.55     1318.69     17.88 o 
   2   6   0     9437.54     9144.21     70.06 o 
   3   6   0     2037.18     2319.93     25.67 o 
   4   6   0     7377.57     7126.08     63.04 o 
   5   6   0      606.34      559.94     14.80 o 
   6   6   0       40.84       29.57      6.29 o 
   7   6   0        1.02       14.38      6.03 o 
   8   6   0     4373.94     4375.02     45.42 o 
   9   6   0     2319.62     2131.54     35.83 o 
  10   6   0     3444.58     3367.52     47.27 o 
  11   6   0     1718.94     1673.68     38.36 o 
  12   6   0      154.49      146.51     15.72 o 
  13   6   0      657.30      639.05     57.20 o 
  14   6   0      375.84      401.45     38.02 o 
  15   6   0      904.46      869.57     46.25 o 
  16   6   0      615.10      627.00     42.40 o 
  17   6   0      430.48      463.40     39.06 o 
  18   6   0        1.22      -11.63     19.44 o 
   1   7   0      195.23      140.77      7.07 o 
   2   7   0     4636.13     5044.94     50.89 o 
   3   7   0     3926.68     3595.56     38.27 o 
   4   7   0     2581.38     2153.90     26.70 o 
   5   7   0     1380.52     1312.38     21.33 o 
   6   7   0     4443.11     4370.39     72.84 o 
   7   7   0     3064.38     3006.60     38.53 o 
   8   7   0       30.44       37.24      7.81 o 
   9   7   0     7297.43     7228.67     73.69 o 
  10   7   0     1512.77     1448.64     35.19 o 
  11   7   0     1070.81     1035.30     31.45 o 
  12   7   0       12.47       -2.30     10.48 o 
  13   7   0      899.84      905.32     32.15 o 
  14   7   0        9.03       12.90     19.84 o 
  15   7   0       89.41       53.66     20.53 o 
  16   7   0      659.25      604.05     42.17 o 
  17   7   0      376.92      380.72     37.51 o 
   0   8   0     1347.45     1500.32     29.00 o 
   1   8   0       88.55      129.80      7.73 o 
   2   8   0      392.18      368.56     14.40 o 
   3   8   0    10277.90    11293.09     88.43 o 
   4   8   0     6395.06     6026.28     52.80 o 
   5   8   0    10194.47    10397.38     78.95 o 
   6   8   0       99.09      109.22      9.54 o 
   7   8   0      179.45      211.63     14.26 o 
   8   8   0    11633.55    11714.44    124.08 o 
   9   8   0       97.38       92.15     13.20 o 
  10   8   0     8084.84     7937.90     92.11 o 
  11   8   0      411.79      396.56     27.51 o 
  12   8   0      551.20      535.56     25.91 o 
  13   8   0      214.38      227.05     24.59 o 
  14   8   0        3.61        2.44     14.07 o 
  15   8   0      108.93      108.67     35.92 o 
  16   8   0       15.46       -3.96     17.55 o 
  17   8   0     1302.67     1382.27     61.65 o 
   1   9   0     6050.70     6212.29     50.76 o 
   2   9   0     1523.62     1689.56     27.06 o 
   3   9   0     1214.73     1267.83     23.83 o 
   4   9   0      158.24      187.71     10.17 o 
   5   9   0        6.84        2.45      6.07 o 
   6   9   0        2.07       -0.08      6.92 o 
   7   9   0     1578.70     1692.43     30.65 o 
   8   9   0     2309.75     2251.29     47.53 o 
   9   9   0     1149.36     1214.12     42.61 o 
  10   9   0     1902.26     1862.67     42.68 o 
  11   9   0      476.28      490.56     24.61 o 
  12   9   0     2497.23     2593.27     53.22 o 
  13   9   0       29.97       21.61     13.49 o 
  14   9   0     1000.33     1143.58     38.73 o 
  15   9   0       36.93       59.53     26.53 o 
  16   9   0      399.22      425.60     38.38 o 
   0  10   0     1155.53     1150.95     35.93 o 
   1  10   0     1902.10     2119.24     27.75 o 
   2  10   0     1094.67     1048.57     22.82 o 
   3  10   0     2435.31     2668.58     36.91 o 
   4  10   0       24.40       27.54      7.11 o 
   5  10   0       23.12       30.74      7.39 o 
   6  10   0     4339.12     4464.26     52.98 o 
   7  10   0     2450.78     2408.84     55.49 o 
   8  10   0     1446.32     1483.98     40.01 o 
   9  10   0      103.30       92.93     13.94 o 
  10  10   0      589.27      649.61     27.48 o 
  11  10   0     4033.36     4101.53     67.27 o 
  12  10   0      448.34      391.52     25.75 o 
  13  10   0      418.32      366.22     25.16 o 
  14  10   0        0.27       -8.17     16.49 o 
  15  10   0        1.37       23.46     22.96 o 
  16  10   0      198.15      211.27     32.37 o 
   1  11   0     2863.59     2933.86     34.51 o 
   2  11   0     5667.61     5996.01     57.57 o 
   3  11   0       54.09       67.73      9.20 o 
   4  11   0      645.70      686.11     18.75 o 
   5  11   0     3705.85     3853.37     49.04 o 
   6  11   0     1646.02     1748.46     33.01 o 
   7  11   0     7299.90     7408.41     95.82 o 
   8  11   0     5903.15     5832.69     84.87 o 
   9  11   0     1027.92     1003.70     32.94 o 
  10  11   0        0.90      -10.64     10.64 o 
  11  11   0      614.32      591.96     28.64 o 
  12  11   0        9.49       16.48     22.09 o 
  13  11   0      494.74      544.25     33.40 o 
  14  11   0      519.55      533.89     49.98 o 
  15  11   0      303.65      313.34     30.12 o 
   0  12   0     9561.22     9930.24    129.40 o 
   1  12   0       71.18       91.25     12.45 o 
   2  12   0      830.42      932.96     30.17 o 
   3  12   0       70.71       62.98     11.26 o 
   4  12   0      240.95      220.78     26.68 o 
   5  12   0     1307.23     1361.78     37.73 o 
   6  12   0        2.40        8.60     10.87 o 
   7  12   0      373.37      389.20     50.96 o 
   8  12   0        6.19       -3.96     13.18 o 
   9  12   0       13.90       19.51     15.09 o 
  10  12   0       50.02       42.28     15.81 o 
  11  12   0      225.80      227.38     24.36 o 
  12  12   0        1.64        0.76     16.38 o 
  13  12   0      161.59      159.85     29.28 o 
  14  12   0      220.80      141.66     34.71 o 
   1  13   0    10697.10    11371.95    114.74 o 
   2  13   0       17.17       21.70     10.88 o 
   3  13   0     1033.62     1063.44     35.49 o 
   4  13   0     1581.89     1672.44     51.44 o 
   5  13   0     4053.12     4101.81     82.65 o 
   6  13   0      131.32       97.52     25.04 o 
   7  13   0     2405.47     2372.36     80.75 o 
   8  13   0     1644.35     1592.65     68.74 o 
   9  13   0        5.82       14.82     18.49 o 
  10  13   0     1348.13     1241.10     68.63 o 
  11  13   0     1079.14     1105.17     53.08 o 
  12  13   0     1620.08     1690.80     65.26 o 
  13  13   0     1190.21     1153.90     56.52 o 
   0  14   0     1838.28     2027.19     55.16 o 
   1  14   0      318.79      337.89     20.62 o 
   2  14   0       66.89       74.51     16.59 o 
   3  14   0        0.49        1.32     11.89 o 
   4  14   0      248.30      210.59     22.40 o 
   5  14   0      114.47      106.25     20.95 o 
   6  14   0      704.73      610.38     44.92 o 
   7  14   0       81.12       23.71     20.14 o 
   8  14   0        0.05       -0.07     18.78 o 
   9  14   0       18.60        2.08     18.83 o 
  10  14   0       24.10       29.08     20.79 o 
  11  14   0      303.85      272.60     34.03 o 
  12  14   0      654.98      701.92     61.49 o 
   1  15   0     1568.99     1447.31     43.61 o 
   2  15   0      697.58      691.06     32.32 o 
   3  15   0       21.30        1.21     12.91 o 
   4  15   0       30.61       28.47     14.38 o 
   5  15   0       38.02        7.34     14.41 o 
   6  15   0       26.10       23.85     35.85 o 
   7  15   0       23.03        4.79     19.19 o 
   8  15   0      734.99      768.87     54.39 o 
   9  15   0      190.30      208.98     57.01 o 
  10  15   0      274.14      291.56     34.82 o 
   0  16   0       29.66        3.15     30.26 o 
   1  16   0      339.36      349.80     31.43 o 
   2  16   0     1205.70     1238.74     43.09 o 
   3  16   0      111.98      128.12     20.34 o 
   4  16   0      507.64      561.19     35.34 o 
   5  16   0      807.18      760.89     50.15 o 
   6  16   0      111.38       96.14     23.91 o 
   7  16   0       11.87       -6.04     21.49 o 
   8  16   0      576.39      524.37     49.48 o 
   9  16   0       68.52       55.59     23.82 o 
   1  17   0      108.14      123.34     32.40 o 
   2  17   0      472.03      441.18     46.36 o 
   3  17   0       88.43       67.98     29.66 o 
   4  17   0      473.86      461.44     33.23 o 
   5  17   0      136.98      193.94     29.47 o 
   6  17   0       41.26       41.70     19.98 o 
   0  18   0     1499.97     1673.60    114.38 o 
   1  18   0      259.51      268.19     56.23 o 
   2  18   0     2291.43     2539.91     97.43 o 
   3  18   0       60.95       58.57     34.11 o 
 -19   1   1       16.63       18.74     21.65 o 
 -18   1   1     1830.91     1930.35     77.67 o 
 -17   1   1      435.14      482.21     33.02 o 
 -16   1   1      441.58      539.02     32.40 o 
 -15   1   1      602.41      622.85     32.73 o 
 -14   1   1     1592.25     1671.49     64.45 o 
 -13   1   1        8.60      -10.67     10.67 o 
 -12   1   1     9935.83     9909.32    119.48 o 
 -11   1   1     2602.27     2567.35     51.95 o 
 -10   1   1     1024.88      991.70     26.30 o 
  -9   1   1      413.54      347.31     13.79 o 
  -8   1   1      973.02      808.99     18.17 o 
  -7   1   1      176.18      146.05      7.14 o 
  -6   1   1     2697.06     2267.76     29.61 o 
  -5   1   1     5224.96     4260.32     51.87 o 
  -4   1   1     6176.20     6410.50     55.71 o 
  -3   1   1    13479.71    12810.53     94.06 o 
  -2   1   1      291.28      355.63      7.78 o 
  -1   1   1    17759.85    17537.85    133.54 o 
   0   1   1      425.69      710.69     16.30 o 
   1   1   1    40308.40    41388.77    344.45 o 
   2   1   1       10.24       10.57      2.84 o 
   3   1   1      582.62      819.77     12.35 o 
   4   1   1      436.48      566.82     11.74 o 
   5   1   1     1199.57     1528.87     36.16 o 
   6   1   1      254.35      271.62     11.93 o 
   7   1   1       35.41       65.00      8.09 o 
   8   1   1     3417.85     3163.35     44.14 o 
   9   1   1      552.66      642.32     19.16 o 
  10   1   1     6377.63     6438.98     75.36 o 
  11   1   1      908.42      985.72     25.35 o 
  12   1   1      538.48      514.76     22.82 o 
  13   1   1     1904.03     1925.66     48.36 o 
  14   1   1     1849.10     2110.59     52.34 o 
  15   1   1      137.17      182.67     25.16 o 
  16   1   1      145.07      192.76     27.46 o 
  17   1   1     1897.37     1967.92     85.31 o 
  18   1   1      468.36      373.21    115.87 o 
  19   1   1       76.78       96.45     32.82 o 
 -19   2   1       55.14       63.60     26.69 o 
 -18   2   1        5.03      -18.43     18.43 o 
 -17   2   1        0.01      -17.46     17.98 o 
 -16   2   1        6.28       17.47     14.75 o 
 -15   2   1      448.76      450.08     28.89 o 
 -14   2   1     1529.05     1471.66     45.03 o 
 -13   2   1     1420.13     1442.64     42.64 o 
 -12   2   1      964.37      959.05     34.48 o 
 -11   2   1      509.50      527.35     22.02 o 
 -10   2   1     1670.19     1618.06     34.20 o 
  -9   2   1      361.16      371.48     15.00 o 
  -8   2   1     8368.40     7543.51     59.32 o 
  -7   2   1       24.24       17.32      5.23 o 
  -6   2   1      113.65       90.67      7.78 o 
  -5   2   1      479.86      494.71     14.00 o 
  -4   2   1      620.91      518.90     19.01 o 
  -3   2   1     1225.78     1353.12     17.51 o 
  -2   2   1     9267.39    10186.41     84.26 o 
  -1   2   1    32803.14    35955.30    237.23 o 
   0   2   1     5712.38     5764.33     41.63 o 
   1   2   1    11451.84    12616.72    176.91 o 
   2   2   1     1714.75     1907.67     23.25 o 
   3   2   1     8756.46     9246.06     66.76 o 
   4   2   1     9604.86     9549.33     64.60 o 
   5   2   1    16025.12    15796.15    109.02 o 
   6   2   1     2514.61     2586.20     33.27 o 
   7   2   1     4318.38     4062.30     43.09 o 
   8   2   1     2600.28     2641.51     35.01 o 
   9   2   1      181.29      169.60     11.15 o 
  10   2   1     2604.15     2574.38     38.01 o 
  11   2   1     1283.75     1292.20     32.18 o 
  12   2   1      425.78      443.25     21.67 o 
  13   2   1     1000.32     1064.97     37.08 o 
  14   2   1       64.00       58.73     18.81 o 
  15   2   1        9.85       11.16     15.92 o 
  16   2   1      144.90      211.84     38.35 o 
  17   2   1     1593.47     1687.00     63.16 o 
  18   2   1      155.37      158.65     36.63 o 
 -18   3   1      358.77      409.89     38.52 o 
 -17   3   1        6.76       -0.96     28.75 o 
 -16   3   1       39.85       27.14     19.35 o 
 -15   3   1      206.84      204.04     22.88 o 
 -14   3   1       22.15       32.58     14.41 o 
 -13   3   1      536.53      573.87     29.48 o 
 -12   3   1        1.14       10.57     11.78 o 
 -11   3   1    19174.54    19025.59    163.29 o 
 -10   3   1      699.32      775.08     21.64 o 
  -9   3   1    15553.51    14972.43    116.34 o 
  -8   3   1     1378.39     1443.58     20.96 o 
  -7   3   1    20362.42    19229.11    173.77 o 
  -6   3   1     1605.68     1324.36     24.25 o 
  -5   3   1     5704.92     4657.28     48.19 o 
  -4   3   1      657.38      745.78     13.01 o 
  -3   3   1     3272.63     3013.88     26.44 o 
  -2   3   1       15.17       16.05      3.18 o 
  -1   3   1      663.79      960.28     14.51 o 
   0   3   1    24223.67    26183.95    178.06 o 
   1   3   1    25036.21    25884.36    197.97 o 
   2   3   1    66505.02    71712.27    467.63 o 
   3   3   1    32316.49    33985.00    222.25 o 
   4   3   1    16660.87    16542.76    107.41 o 
   5   3   1     8008.25     7572.89     68.85 o 
   6   3   1     3164.48     2815.76     30.43 o 
   7   3   1    22811.13    22124.91    260.36 o 
   8   3   1     8014.04     8009.92     71.04 o 
   9   3   1     9398.20     9896.05     85.33 o 
  10   3   1     5800.54     5759.29     61.23 o 
  11   3   1        0.79        4.41      9.50 o 
  12   3   1      505.03      514.33     23.13 o 
  13   3   1        0.78      -11.00     11.00 o 
  14   3   1     5308.09     5429.93    104.40 o 
  15   3   1      336.06      307.65     43.53 o 
  16   3   1     1506.92     1773.31     62.83 o 
  17   3   1      465.88      435.86     38.03 o 
  18   3   1      252.43      376.80     37.68 o 
 -18   4   1       15.50       -2.05     19.40 o 
 -17   4   1     1095.89     1222.44     55.08 o 
 -16   4   1       20.89       34.70     19.80 o 
 -15   4   1     2421.51     2503.91     75.26 o 
 -14   4   1      657.03      745.92     35.32 o 
 -13   4   1      497.82      437.24     26.82 o 
 -12   4   1      438.44      444.88     21.72 o 
 -11   4   1    10368.93    10341.35     94.56 o 
 -10   4   1     2645.96     2601.49     39.58 o 
  -9   4   1     3805.32     3527.86     44.68 o 
  -8   4   1      122.30      122.41     14.41 o 
  -7   4   1     6411.80     6407.06     56.84 o 
  -6   4   1     2309.46     2519.21     29.61 o 
  -5   4   1      935.69      900.21     15.05 o 
  -4   4   1      248.87      339.55      9.39 o 
  -3   4   1      989.81     1016.50     14.75 o 
  -2   4   1    15842.47    16138.45    106.75 o 
  -1   4   1     4265.94     4747.14     47.86 o 
   0   4   1     8914.77    10054.38     64.86 o 
   1   4   1     3350.47     3884.35     30.96 o 
   2   4   1       81.34       70.10      6.26 o 
   3   4   1    42742.36    46115.86    261.30 o 
   4   4   1      234.66      394.23     11.10 o 
   5   4   1      195.65      147.36      7.87 o 
   6   4   1     5144.91     5082.98     44.97 o 
   7   4   1     1222.20     1190.50     20.63 o 
   8   4   1    14121.45    14897.90    105.16 o 
   9   4   1      488.60      445.05     17.65 o 
  10   4   1      181.07      187.57     12.90 o 
  11   4   1     9421.17     9338.29     98.61 o 
  12   4   1      230.55      223.90     20.46 o 
  13   4   1     2221.78     2330.07     54.96 o 
  14   4   1        0.18       11.30     16.52 o 
  15   4   1      416.16      430.74     35.77 o 
  16   4   1      609.03      576.40     39.97 o 
  17   4   1       28.91       14.30     19.32 o 
  18   4   1      313.59      350.20     61.81 o 
 -18   5   1       54.70       56.34     48.32 o 
 -17   5   1      151.20      163.07     29.42 o 
 -16   5   1     1535.01     1609.70     61.21 o 
 -15   5   1      632.59      623.19     53.79 o 
 -14   5   1     2010.39     1964.56     75.66 o 
 -13   5   1       15.23        6.92     13.73 o 
 -12   5   1      857.42      760.24     24.89 o 
 -11   5   1       11.94       19.10     10.31 o 
 -10   5   1     2821.97     2639.31     40.51 o 
  -9   5   1       16.37       31.77      8.56 o 
  -8   5   1      293.59      297.55     15.11 o 
  -7   5   1     2935.33     2850.62     34.45 o 
  -6   5   1     2283.98     2285.03     29.25 o 
  -5   5   1      158.62       82.78      6.09 o 
  -4   5   1      616.32      701.84     13.62 o 
  -3   5   1     4410.02     4093.06     38.38 o 
  -2   5   1     1454.77     1415.62     19.22 o 
  -1   5   1    11087.62    11010.30     86.14 o 
   0   5   1      122.85       99.11      5.58 o 
   1   5   1     2401.66     2224.19     22.83 o 
   2   5   1      654.14      720.79     11.98 o 
   3   5   1     7293.00     6738.22     55.23 o 
   4   5   1      731.35      726.22     13.89 o 
   5   5   1        7.97       45.98      5.57 o 
   6   5   1     2785.50     2651.03     51.28 o 
   7   5   1     7047.75     7746.97     64.02 o 
   8   5   1     2299.50     2221.19     30.66 o 
   9   5   1      184.81      207.17     11.61 o 
  10   5   1     9690.94     9230.59    120.85 o 
  11   5   1      328.43      334.52     22.48 o 
  12   5   1     8438.36     8242.30    108.83 o 
  13   5   1       77.78       82.62     16.90 o 
  14   5   1     2014.19     2019.55     62.97 o 
  15   5   1      166.37      144.23     25.46 o 
  16   5   1      196.12      235.78     29.99 o 
  17   5   1      580.68      523.62     40.93 o 
  18   5   1       19.10       32.86     21.79 o 
 -18   6   1     1073.55     1088.40     57.20 o 
 -17   6   1      521.79      633.47     44.33 o 
 -16   6   1      313.47      325.12     33.61 o 
 -15   6   1      955.41      958.62     48.20 o 
 -14   6   1        1.38      -14.08     14.08 o 
 -13   6   1     1266.25     1206.25     39.59 o 
 -12   6   1      188.86      192.15     16.39 o 
 -11   6   1      986.71      967.75     26.74 o 
 -10   6   1     3350.85     3296.43     46.74 o 
  -9   6   1    13404.22    13059.58    119.88 o 
  -8   6   1    14964.73    14706.06    127.74 o 
  -7   6   1     1512.04     1558.78     25.70 o 
  -6   6   1      827.93      793.02     16.72 o 
  -5   6   1     3808.25     3523.94     35.78 o 
  -4   6   1      307.18      340.14     10.63 o 
  -3   6   1     5850.26     5730.96     50.33 o 
  -2   6   1       27.36       60.85      5.77 o 
  -1   6   1      180.20      192.25      7.96 o 
   0   6   1     2687.31     2928.77     30.52 o 
   1   6   1     8713.08     9387.17     61.47 o 
   2   6   1    13433.02    15205.67     90.33 o 
   3   6   1      320.35      412.92     10.71 o 
   4   6   1    38616.05    41831.11    262.84 o 
   5   6   1     3456.82     3225.68     34.04 o 
   6   6   1      892.73      868.96     18.85 o 
   7   6   1     1152.19     1171.93     28.91 o 
   8   6   1      185.58      240.78     12.00 o 
   9   6   1     6473.32     6484.00     67.76 o 
  10   6   1     2318.43     2198.89     43.03 o 
  11   6   1      331.95      350.88     23.13 o 
  12   6   1     1785.68     1729.85     47.08 o 
  13   6   1       30.71       43.66     15.38 o 
  14   6   1     2572.90     2583.03     61.60 o 
  15   6   1       10.38       15.63     21.67 o 
  16   6   1       65.96      101.89     24.76 o 
  17   6   1      490.80      544.45     41.94 o 
 -17   7   1     1180.87     1202.19     57.75 o 
 -16   7   1     1399.53     1401.55     58.93 o 
 -15   7   1       71.68       71.96     21.31 o 
 -14   7   1      348.87      323.16     31.23 o 
 -13   7   1       50.38       42.34     13.19 o 
 -12   7   1        4.24        9.48     10.42 o 
 -11   7   1        0.23       13.45      8.90 o 
 -10   7   1     2272.87     2232.53     38.86 o 
  -9   7   1    10888.53    10668.10    105.00 o 
  -8   7   1     4804.44     4681.97     61.09 o 
  -7   7   1      737.94      664.93     18.39 o 
  -6   7   1     2539.44     2524.12     35.33 o 
  -5   7   1     3655.27     4039.82     40.44 o 
  -4   7   1    21357.24    21922.09    139.25 o 
  -3   7   1      197.93      213.15      9.71 o 
  -2   7   1     2947.46     3088.68     34.20 o 
  -1   7   1      200.45      234.30     10.90 o 
   0   7   1     2826.47     3268.54     32.37 o 
   1   7   1     4602.74     5031.54     42.67 o 
   2   7   1     5319.01     6205.98     49.53 o 
   3   7   1     1396.49     1326.64     19.55 o 
   4   7   1       13.86       -3.12      4.85 o 
   5   7   1    11763.01    11914.24     92.52 o 
   6   7   1      725.37      657.92     16.56 o 
   7   7   1      270.42      268.48     12.03 o 
   8   7   1     3699.22     3762.62     52.63 o 
   9   7   1     1698.21     1748.02     38.07 o 
  10   7   1     2053.69     2036.25     55.63 o 
  11   7   1       18.07       12.01     10.63 o 
  12   7   1      352.62      400.60     26.58 o 
  13   7   1     2747.42     2787.79     62.92 o 
  14   7   1       92.77      100.60     19.14 o 
  15   7   1      770.21      776.78     44.51 o 
  16   7   1      141.54      195.56     39.83 o 
  17   7   1      147.83      157.75     40.07 o 
 -17   8   1      202.63      215.13     32.28 o 
 -16   8   1       91.88      111.37     25.39 o 
 -15   8   1      260.49      293.87     32.24 o 
 -14   8   1        4.32       -2.23     16.80 o 
 -13   8   1      118.20      131.61     20.12 o 
 -12   8   1        2.35       -7.06     10.60 o 
 -11   8   1        4.67        4.53     10.29 o 
 -10   8   1     1872.32     1930.19     46.21 o 
  -9   8   1      327.62      309.64     17.76 o 
  -8   8   1     4029.91     3774.67     53.41 o 
  -7   8   1     2924.96     2983.25     45.39 o 
  -6   8   1     3046.24     2929.46     35.58 o 
  -5   8   1     1644.23     1673.35     25.52 o 
  -4   8   1     2475.17     2287.84     29.43 o 
  -3   8   1      801.30      801.07     18.68 o 
  -2   8   1    12425.03    12811.27     96.99 o 
  -1   8   1     5485.45     5778.89     53.49 o 
   0   8   1     9470.41     9005.21     68.09 o 
   1   8   1     1770.60     1848.78     23.03 o 
   2   8   1     7386.37     7252.24     54.54 o 
   3   8   1     2867.73     2808.19     33.22 o 
   4   8   1    13704.33    13859.11     96.61 o 
   5   8   1      391.36      311.99     12.94 o 
   6   8   1      244.49      223.23     11.30 o 
   7   8   1     1816.90     1688.75     31.21 o 
   8   8   1       13.94       12.46      7.71 o 
   9   8   1     3114.57     3073.00     53.64 o 
  10   8   1        5.82       17.95     11.09 o 
  11   8   1     3986.43     3940.28     63.45 o 
  12   8   1      199.97      229.02     19.84 o 
  13   8   1     2548.72     2532.18     60.92 o 
  14   8   1      188.32      188.07     23.62 o 
  15   8   1     1999.17     2107.59     69.49 o 
  16   8   1       14.63       -8.02     19.42 o 
  17   8   1      469.70      473.25     66.21 o 
 -16   9   1      512.45      511.57     40.78 o 
 -15   9   1       86.20       95.10     24.17 o 
 -14   9   1        1.73      -11.08     15.95 o 
 -13   9   1      378.81      412.05     44.55 o 
 -12   9   1       17.30       13.72     12.00 o 
 -11   9   1     1927.45     1833.06     42.65 o 
 -10   9   1      518.19      520.18     26.70 o 
  -9   9   1      357.54      300.82     20.47 o 
  -8   9   1      432.49      453.94     27.52 o 
  -7   9   1     2222.92     2265.04     36.68 o 
  -6   9   1     2739.55     2820.58     39.22 o 
  -5   9   1      682.40      739.56     18.63 o 
  -4   9   1      238.59      262.94     17.40 o 
  -3   9   1     4030.84     4292.93     46.82 o 
  -2   9   1      731.36      821.26     19.02 o 
  -1   9   1     6253.88     6808.32     73.76 o 
   0   9   1     1683.64     1776.92     23.80 o 
   1   9   1     1224.83     1252.59     20.04 o 
   2   9   1     2219.43     2565.47     29.29 o 
   3   9   1      543.30      544.84     15.25 o 
   4   9   1      870.62      881.52     18.57 o 
   5   9   1     2228.88     2127.33     32.44 o 
   6   9   1     3139.27     3278.90     52.78 o 
   7   9   1     1492.42     1504.55     30.84 o 
   8   9   1     1589.22     1547.50     32.06 o 
   9   9   1        0.98        8.66      9.94 o 
  10   9   1      726.42      734.38     39.81 o 
  11   9   1      178.34      197.39     18.70 o 
  12   9   1     1410.05     1407.27     59.59 o 
  13   9   1      190.72      172.72     24.16 o 
  14   9   1       83.40       32.49     25.80 o 
  15   9   1      209.41      276.08     28.49 o 
  16   9   1       96.97      120.86     26.34 o 
 -16  10   1      301.79      211.45     54.57 o 
 -15  10   1        8.20       -1.02     18.60 o 
 -14  10   1       43.42       42.70     15.69 o 
 -13  10   1     1176.39     1194.93     38.64 o 
 -12  10   1      212.72      222.25     20.09 o 
 -11  10   1       29.47       56.38     14.08 o 
 -10  10   1     2248.64     2265.40     52.79 o 
  -9  10   1       29.98       24.64     11.60 o 
  -8  10   1     2318.46     2386.50     70.10 o 
  -7  10   1     1349.80     1394.37     29.89 o 
  -6  10   1     2403.06     2390.43     45.14 o 
  -5  10   1        8.50        4.54      6.28 o 
  -4  10   1     5127.17     5044.67     54.53 o 
  -3  10   1       17.42       18.43      7.31 o 
  -2  10   1     4309.59     4254.63     47.96 o 
  -1  10   1      411.21      430.52     15.41 o 
   0  10   1     5834.45     5782.51     53.63 o 
   1  10   1     2411.28     2536.53     30.49 o 
   2  10   1     7634.33     8091.77     68.40 o 
   3  10   1     9052.94     9203.76     91.49 o 
   4  10   1     2521.19     2649.86     37.25 o 
   5  10   1     1285.38     1320.69     29.97 o 
   6  10   1     1245.81     1312.58     31.03 o 
   7  10   1     1378.39     1416.84     31.00 o 
   8  10   1      666.16      700.29     26.69 o 
   9  10   1     3731.18     3673.25     60.26 o 
  10  10   1       50.82       42.00     14.70 o 
  11  10   1      447.66      450.52     28.75 o 
  12  10   1      499.64      410.91     28.61 o 
  13  10   1     1277.69     1346.93     47.04 o 
  14  10   1      352.79      373.74     36.00 o 
  15  10   1     2263.56     2242.83     75.57 o 
 -15  11   1      544.12      579.48     43.06 o 
 -14  11   1        1.18      -13.41     13.41 o 
 -13  11   1      542.78      473.85     28.07 o 
 -12  11   1        3.41        5.88     12.90 o 
 -11  11   1      247.58      245.98     20.74 o 
 -10  11   1      524.40      500.75     27.52 o 
  -9  11   1       12.92       31.37     13.27 o 
  -8  11   1     1289.32     1334.46     38.85 o 
  -7  11   1     3178.72     3147.28     56.37 o 
  -6  11   1     9042.83     9155.40     79.48 o 
  -5  11   1      218.33      245.53     13.13 o 
  -4  11   1     1423.98     1429.40     32.04 o 
  -3  11   1     3230.37     3237.00     48.29 o 
  -2  11   1     1652.32     1745.14     34.30 o 
  -1  11   1     3006.52     3187.45     43.37 o 
   0  11   1     1186.79     1265.99     24.74 o 
   1  11   1     1000.21     1020.75     22.36 o 
   2  11   1     2977.26     3010.27     61.64 o 
   3  11   1     3062.70     3147.94     44.02 o 
   4  11   1      194.71      221.12     17.28 o 
   5  11   1      521.99      523.73     39.08 o 
   6  11   1     3553.28     3484.56     60.93 o 
   7  11   1       30.24       22.48     10.58 o 
   8  11   1       11.72       17.72     12.90 o 
   9  11   1      600.40      585.73     37.14 o 
  10  11   1     1046.67     1008.49     39.26 o 
  11  11   1      616.10      604.39     41.22 o 
  12  11   1     1268.20     1211.62     45.10 o 
  13  11   1       20.15        9.37     16.73 o 
  14  11   1       70.29       43.43     19.64 o 
  15  11   1      193.50      200.67     32.69 o 
 -14  12   1      699.92      706.85     46.60 o 
 -13  12   1     1157.20     1110.93     53.93 o 
 -12  12   1      208.87      193.76     27.42 o 
 -11  12   1     2354.85     2418.52     61.10 o 
 -10  12   1     1132.70     1055.40     51.72 o 
  -9  12   1      137.50      110.72     20.74 o 
  -8  12   1     1540.90     1648.21     52.20 o 
  -7  12   1     3819.50     3905.16     67.69 o 
  -6  12   1     1768.41     1850.70     44.70 o 
  -5  12   1     2560.84     2528.71     46.47 o 
  -4  12   1       99.14      110.43     13.09 o 
  -3  12   1      401.41      384.43     19.05 o 
  -2  12   1     2277.94     2495.81     43.69 o 
  -1  12   1     2024.01     2094.43     36.16 o 
   0  12   1       25.32       25.70      7.92 o 
   1  12   1        6.05        1.52      6.89 o 
   2  12   1      595.58      588.52     20.95 o 
   3  12   1      807.57      771.53     26.23 o 
   4  12   1       89.36       92.99     13.39 o 
   5  12   1      473.52      482.81     35.92 o 
   6  12   1     2578.32     2537.79     90.85 o 
   7  12   1      347.32      398.60     22.49 o 
   8  12   1      120.99       97.14     17.67 o 
   9  12   1      325.04      301.73     35.12 o 
  10  12   1      411.60      420.36     29.50 o 
  11  12   1      101.01       99.05     24.94 o 
  12  12   1        3.68      -14.83     14.83 o 
  13  12   1      138.78      128.29     23.25 o 
  14  12   1      201.78      234.56     28.21 o 
 -13  13   1       80.88       53.34     24.68 o 
 -12  13   1      154.05      203.73     30.57 o 
 -11  13   1        5.82        2.81     19.94 o 
 -10  13   1       68.07       31.79     23.80 o 
  -9  13   1       80.08       12.48     27.72 o 
  -8  13   1      477.89      424.99     39.20 o 
  -7  13   1       11.47       21.39     18.88 o 
  -6  13   1      483.30      468.92     39.38 o 
  -5  13   1      192.18      177.17     30.67 o 
  -4  13   1     1396.02     1480.23     55.82 o 
  -3  13   1     1306.34     1301.28     37.99 o 
  -2  13   1      300.30      309.70     19.23 o 
  -1  13   1     1512.01     1511.12     36.12 o 
   0  13   1      411.26      478.70     19.60 o 
   1  13   1      760.21      810.11     24.65 o 
   2  13   1      175.36      184.19     16.27 o 
   3  13   1       40.26       55.33     12.88 o 
   4  13   1      362.74      367.50     21.11 o 
   5  13   1      125.20      108.64     15.46 o 
   6  13   1        1.10       -1.52     11.71 o 
   7  13   1        2.30        1.23     12.70 o 
   8  13   1     1257.29     1196.40     49.71 o 
   9  13   1      169.61       92.51     19.28 o 
  10  13   1     1875.35     1793.67     53.62 o 
  11  13   1       29.83       14.52     17.66 o 
  12  13   1      643.18      632.50     37.71 o 
  13  13   1      103.99       99.11     22.39 o 
 -12  14   1      405.35      346.40     36.80 o 
 -11  14   1     1494.42     1425.11     60.85 o 
 -10  14   1       32.61       19.59     22.52 o 
  -9  14   1       22.78      -17.71     17.71 o 
  -8  14   1      534.94      528.96     45.65 o 
  -7  14   1       88.93      127.33     27.63 o 
  -6  14   1     1910.52     1900.35    178.40 o 
  -5  14   1       60.07       28.54     19.12 o 
  -4  14   1     2871.19     2809.75     68.65 o 
  -3  14   1     1980.10     2014.15     44.08 o 
  -2  14   1      503.30      527.19     24.33 o 
  -1  14   1     1026.59      999.85     31.53 o 
   0  14   1     7404.49     7520.21    102.04 o 
   1  14   1       91.54       89.30     16.92 o 
   2  14   1     3173.69     3300.69     70.94 o 
   3  14   1      444.46      442.35     26.72 o 
   4  14   1     1227.71     1147.29     40.08 o 
   5  14   1        6.18      -12.61     15.58 o 
   6  14   1       16.13       16.41     14.26 o 
   7  14   1     1060.71      991.25     48.27 o 
   8  14   1       12.21        4.03     17.37 o 
   9  14   1     3544.18     3618.71     95.90 o 
  10  14   1      225.48      195.85     29.64 o 
  11  14   1     1379.47     1080.18     73.83 o 
  12  14   1      279.86      207.93     33.83 o 
 -10  15   1        0.66      -13.25     22.16 o 
  -9  15   1     1074.82     1141.53     64.36 o 
  -8  15   1       28.60       30.30     22.43 o 
  -7  15   1     1670.92     1690.51     72.83 o 
  -6  15   1       58.39       35.02     21.06 o 
  -5  15   1        2.37       11.98     22.21 o 
  -4  15   1      636.63      703.74     33.52 o 
  -3  15   1      328.29      392.10     27.14 o 
  -2  15   1       29.05       16.20     12.09 o 
  -1  15   1      252.69      288.69     36.91 o 
   0  15   1     2836.50     2840.45     72.06 o 
   1  15   1        0.32        6.33     12.71 o 
   2  15   1      333.10      374.72     26.14 o 
   3  15   1     1034.39     1103.36     40.61 o 
   4  15   1      948.01      990.35     39.65 o 
   5  15   1     1023.42      984.13     53.66 o 
   6  15   1      679.46      760.09     43.54 o 
   7  15   1     1005.28      870.24     41.39 o 
   8  15   1        0.30        3.46     18.62 o 
   9  15   1      583.77      562.27     42.65 o 
  10  15   1        4.13       -3.83     18.27 o 
  -9  16   1        0.66        9.92     29.03 o 
  -8  16   1     1214.35     1418.55     71.91 o 
  -7  16   1       77.19       72.68     27.20 o 
  -6  16   1     2035.40     2018.80     81.13 o 
  -5  16   1        5.89       -7.40     22.45 o 
  -4  16   1     1050.90     1053.46     47.38 o 
  -3  16   1       75.18       37.35     21.01 o 
  -2  16   1      245.11      317.63     38.67 o 
  -1  16   1      133.77      141.52     30.86 o 
   0  16   1      812.90      794.31     58.19 o 
   1  16   1     1235.30     1341.11     52.86 o 
   2  16   1     1394.54     1393.90     48.29 o 
   3  16   1     3729.51     3885.20     77.52 o 
   4  16   1     1086.86     1101.63     43.59 o 
   5  16   1     1183.66     1292.35     47.32 o 
   6  16   1     1229.77     1244.31     48.02 o 
   7  16   1      793.92      759.94     46.35 o 
   8  16   1     1812.29     1888.51     60.69 o 
   9  16   1      330.49      297.12     63.05 o 
  -6  17   1      117.35       95.41     25.39 o 
  -5  17   1      169.18      157.05     29.15 o 
  -4  17   1      437.89      340.69     43.02 o 
  -3  17   1      335.10      356.32     43.10 o 
  -2  17   1        0.26      -23.52     23.52 o 
  -1  17   1     1291.57     1258.03    115.00 o 
   0  17   1       24.07       33.82     28.51 o 
   1  17   1       37.89       32.58     23.14 o 
   2  17   1     1917.34     1807.97     54.28 o 
   3  17   1      107.47       89.16     20.85 o 
   4  17   1      390.47      336.77     28.77 o 
   5  17   1       57.55       97.99     24.54 o 
   6  17   1      145.53      130.53     24.57 o 
  -2  18   1      942.94     1050.17    102.49 o 
  -1  18   1        9.49       18.09     42.94 o 
   0  18   1      200.02      196.05    122.52 o 
   1  18   1       16.73       35.71     26.71 o 
   2  18   1       20.20       -5.22     21.80 o 
 -19   0   2        8.95       84.81     32.27 o 
 -18   0   2      431.16      520.88     51.20 o 
 -17   0   2     1582.57     1664.03     76.97 o 
 -16   0   2     2818.39     2669.44     91.77 o 
 -15   0   2       33.65       57.48     24.30 o 
 -14   0   2       18.49       30.19     20.46 o 
 -13   0   2      229.59      199.69     34.54 o 
 -12   0   2      114.73      106.36     23.13 o 
 -11   0   2     2156.25     1955.85     65.51 o 
 -10   0   2     1925.83     1787.01     63.14 o 
  -9   0   2    24029.26    25069.83    790.03 o 
  -8   0   2     6484.46     7352.67     89.15 o 
  -7   0   2     3449.01     3239.99     38.60 o 
  -6   0   2    16031.15    16674.73    162.33 o 
  -5   0   2    14635.63    16553.73    157.68 o 
  -4   0   2   171487.59   170014.44   2389.87 o 
  -3   0   2   133876.52   139108.48   1006.02 o 
  -2   0   2    30193.93    29730.70    224.89 o 
  -1   0   2    29278.23    30336.75    451.51 o 
   0   0   2     2253.36     2250.51     29.10 o 
   1   0   2     1824.85     2135.22     28.71 o 
   2   0   2    19798.91    19676.69    213.04 o 
   3   0   2    36237.63    35722.52    333.00 o 
   4   0   2     1429.42     1507.97     32.40 o 
   5   0   2    18842.98    17006.19    165.46 o 
   6   0   2        5.80        5.76      6.33 o 
   7   0   2    13946.00    13501.24    238.99 o 
   8   0   2     1230.32     1229.06     50.55 o 
   9   0   2    19972.84    18395.52    194.67 o 
  10   0   2      513.28      549.70     27.58 o 
  11   0   2    17941.14    18697.45    205.89 o 
  12   0   2       50.32       44.40     15.10 o 
  13   0   2      354.37      382.35     34.39 o 
  14   0   2      744.08      797.05     47.78 o 
  15   0   2     2968.93     3351.06    145.87 o 
  16   0   2      251.26      238.04     51.60 o 
  17   0   2      724.54      711.31     77.83 o 
  18   0   2     1590.64     1814.57    121.03 o 
 -19   1   2        0.25      -16.81     25.59 o 
 -18   1   2       28.43       28.13     18.24 o 
 -17   1   2       47.01       47.34     23.43 o 
 -16   1   2       16.11       23.99     16.36 o 
 -15   1   2       52.13       36.39     16.28 o 
 -14   1   2      140.47      110.25     18.78 o 
 -13   1   2       77.78       81.48     16.28 o 
 -12   1   2        0.25       -1.16     10.80 o 
 -11   1   2     1029.91     1040.52     42.26 o 
 -10   1   2     2140.47     2119.72     46.19 o 
  -9   1   2      210.90      141.86     13.34 o 
  -8   1   2    10348.31     9915.36     80.36 o 
  -7   1   2      773.36      640.11     18.38 o 
  -6   1   2     6370.62     6004.92     58.68 o 
  -5   1   2     1066.89     1142.07     22.22 o 
  -4   1   2    14951.86    15106.94    113.59 o 
  -3   1   2       43.78       63.46      4.75 o 
  -2   1   2     6770.17     7265.71     52.50 o 
  -1   1   2       56.26       89.52      4.62 o 
   0   1   2     3371.12     3776.52     33.99 o 
   1   1   2    10658.39    11293.92    131.85 o 
   2   1   2     2555.19     2460.27     28.52 o 
   3   1   2     5165.94     5141.21     41.61 o 
   4   1   2     1051.19     1125.19     20.63 o 
   5   1   2      569.31      723.72     14.96 o 
   6   1   2       26.41       31.67      5.82 o 
   7   1   2      115.52       72.00      8.33 o 
   8   1   2     8044.25     8118.13     72.45 o 
   9   1   2      482.36      494.66     17.13 o 
  10   1   2     6912.20     7252.56     80.21 o 
  11   1   2        6.52       13.76      8.59 o 
  12   1   2      185.06      202.07     14.58 o 
  13   1   2      611.95      647.94     26.44 o 
  14   1   2       15.47      -12.19     14.11 o 
  15   1   2     1255.29     1259.28    117.37 o 
  16   1   2        8.47       32.14     24.05 o 
  17   1   2        8.05       16.98     22.67 o 
  18   1   2       38.02       48.36     28.75 o 
 -18   2   2      184.73      139.19     24.05 o 
 -17   2   2     1028.82     1016.55     43.74 o 
 -16   2   2      636.82      667.77     41.35 o 
 -15   2   2      117.76      108.77     19.90 o 
 -14   2   2      149.60      125.31     19.30 o 
 -13   2   2      320.31      329.23     24.34 o 
 -12   2   2      271.48      247.79     20.81 o 
 -11   2   2     2230.92     2171.55     48.46 o 
 -10   2   2    12472.65    11900.71     98.82 o 
  -9   2   2       14.15       28.37      7.13 o 
  -8   2   2     4014.16     3534.16     46.06 o 
  -7   2   2     3159.88     3097.94     40.64 o 
  -6   2   2     3408.87     3044.02     38.39 o 
  -5   2   2      456.39      376.78     32.99 o 
  -4   2   2     4421.49     3806.33     42.88 o 
  -3   2   2     2897.74     2861.66     29.11 o 
  -2   2   2     2959.96     3729.54     32.32 o 
  -1   2   2      233.85      203.19      9.36 o 
   0   2   2      631.77      980.16     31.89 o 
   1   2   2     1364.41     1313.76     24.65 o 
   2   2   2    25484.26    26183.73    165.46 o 
   3   2   2    27327.39    26685.21    269.18 o 
   4   2   2     5984.90     5748.95     61.16 o 
   5   2   2     3079.40     2497.37     28.78 o 
   6   2   2     5807.44     6024.13     54.18 o 
   7   2   2      478.46      394.14     13.41 o 
   8   2   2     2948.11     2744.62     36.50 o 
   9   2   2      332.41      274.04     17.78 o 
  10   2   2     1652.07     1786.76     32.33 o 
  11   2   2        5.81       -6.73      7.41 o 
  12   2   2     3814.70     3786.01     67.21 o 
  13   2   2      230.85      228.84     21.27 o 
  14   2   2      530.96      543.36     43.56 o 
  15   2   2     2363.62     2583.23     75.72 o 
  16   2   2     1764.09     1845.87     63.80 o 
  17   2   2      462.59      534.01     67.07 o 
  18   2   2      465.11      527.28     51.51 o 
 -18   3   2       27.63       21.51     20.96 o 
 -17   3   2      124.32      159.66     23.82 o 
 -16   3   2      604.60      621.45     37.92 o 
 -15   3   2       14.31       15.93     14.59 o 
 -14   3   2     3890.94     3843.76     74.34 o 
 -13   3   2     1675.18     1622.05     46.88 o 
 -12   3   2      360.30      314.16     22.90 o 
 -11   3   2       61.23       70.80     14.08 o 
 -10   3   2     1777.69     1726.87     30.84 o 
  -9   3   2      511.10      633.40     21.06 o 
  -8   3   2      838.56      663.11     20.66 o 
  -7   3   2    23668.79    23118.75    176.04 o 
  -6   3   2     8227.92     8498.26     80.97 o 
  -5   3   2      427.77      372.50     19.71 o 
  -4   3   2      826.52      899.73     16.64 o 
  -3   3   2      295.51      464.80      9.74 o 
  -2   3   2    22511.50    24559.71    143.62 o 
  -1   3   2    32260.67    34122.33    230.27 o 
   0   3   2     2916.00     3321.29     33.58 o 
   1   3   2      809.29      910.69     19.34 o 
   2   3   2     1528.63     1735.13     21.30 o 
   3   3   2      956.69     1065.19     21.29 o 
   4   3   2      123.00       81.86     10.55 o 
   5   3   2      109.77      186.06      9.22 o 
   6   3   2    11449.85    12211.67     99.73 o 
   7   3   2      679.11      688.39     17.04 o 
   8   3   2      497.65      422.38     15.58 o 
   9   3   2      405.91      420.51     16.17 o 
  10   3   2       36.33       23.99      8.80 o 
  11   3   2     5667.56     5531.73     70.54 o 
  12   3   2     2602.16     2691.87     83.86 o 
  13   3   2      949.36      918.66     36.03 o 
  14   3   2      273.37      336.42     29.99 o 
  15   3   2      560.74      620.63     38.81 o 
  16   3   2      793.71      766.48     47.43 o 
  17   3   2       68.75       44.30     22.40 o 
  18   3   2      166.12      163.09     35.85 o 
 -18   4   2      524.54      614.75     45.18 o 
 -17   4   2     1272.56     1282.29     69.85 o 
 -16   4   2      912.29      908.18     41.49 o 
 -15   4   2      977.39     1170.12     43.70 o 
 -14   4   2      313.47      296.30     25.67 o 
 -13   4   2     4003.73     3951.33     73.10 o 
 -12   4   2      196.58      188.10     19.75 o 
 -11   4   2     5649.34     5519.73     62.35 o 
 -10   4   2     4370.99     4262.72     51.80 o 
  -9   4   2     1311.51     1259.49     29.32 o 
  -8   4   2    10036.46     9753.87    103.17 o 
  -7   4   2     2971.94     3185.66     56.55 o 
  -6   4   2     7241.42     6527.45     60.32 o 
  -5   4   2       24.19       14.69      3.71 o 
  -4   4   2     1310.38      959.06     13.87 o 
  -3   4   2     7700.48     8444.14     58.95 o 
  -2   4   2     5881.48     5434.07     41.41 o 
  -1   4   2      221.70      271.76     10.33 o 
   0   4   2    11339.36    11175.75     79.85 o 
   1   4   2     5752.69     6788.33     50.17 o 
   2   4   2    10622.24    11143.81     75.48 o 
   3   4   2    10297.78    10854.76     87.59 o 
   4   4   2     2692.29     2572.00     33.75 o 
   5   4   2     6052.28     6186.94     57.05 o 
   6   4   2      250.67      254.73     16.91 o 
   7   4   2      691.00     1002.57     22.24 o 
   8   4   2        0.36       27.94     19.24 o 
   9   4   2     1025.19     1019.88     27.31 o 
  10   4   2      434.24      480.91     20.58 o 
  11   4   2      747.47      721.92     29.90 o 
  12   4   2       16.53       36.55     13.89 o 
  13   4   2      660.94      780.22     34.74 o 
  14   4   2        1.29       22.13     14.51 o 
  15   4   2       24.85       40.35     18.24 o 
  16   4   2       64.04      107.59     23.91 o 
  17   4   2       93.49       66.85     23.39 o 
  18   4   2       78.82       33.74     21.65 o 
 -18   5   2      503.46      472.37     41.57 o 
 -17   5   2       46.60       44.30     22.98 o 
 -16   5   2        2.63       28.76     19.33 o 
 -15   5   2      115.49      143.38     21.72 o 
 -14   5   2      844.14      807.96     36.86 o 
 -13   5   2      718.65      690.35     33.07 o 
 -12   5   2      834.36      795.78     33.42 o 
 -11   5   2       75.53       74.14     10.99 o 
 -10   5   2     1195.87     1208.34     30.72 o 
  -9   5   2      357.92      330.49     17.22 o 
  -8   5   2       83.09      107.13     11.16 o 
  -7   5   2     4507.52     4163.51     52.27 o 
  -6   5   2     6528.35     6567.57     69.07 o 
  -5   5   2      786.16      723.52     14.65 o 
  -4   5   2     4915.80     4992.53     43.18 o 
  -3   5   2       58.90       44.72      5.35 o 
  -2   5   2      198.61      162.83      7.68 o 
  -1   5   2     2886.97     2735.08     31.57 o 
   0   5   2     7130.04     6734.76     60.84 o 
   1   5   2      377.79      398.86     12.43 o 
   2   5   2     5085.77     4916.95     36.20 o 
   3   5   2     1310.13     1369.19     21.50 o 
   4   5   2     7126.72     7397.98     64.11 o 
   5   5   2     4537.99     4593.39     47.92 o 
   6   5   2    21136.23    21329.50    148.66 o 
   7   5   2     2744.48     2890.71     47.48 o 
   8   5   2     6629.52     6243.38     70.59 o 
   9   5   2     1977.83     1955.42     37.75 o 
  10   5   2      298.69      296.73     17.44 o 
  11   5   2      368.66      367.29     23.56 o 
  12   5   2     6272.00     6244.39     93.10 o 
  13   5   2      831.49      850.29     36.03 o 
  14   5   2     1937.60     1894.39     53.26 o 
  15   5   2      406.43      466.83     38.58 o 
  16   5   2        3.87        2.26     18.28 o 
  17   5   2        0.21      -16.65     23.09 o 
  18   5   2     1132.93     1122.82     58.34 o 
 -17   6   2       39.66       -4.69     20.09 o 
 -16   6   2        0.88      -10.88     17.54 o 
 -15   6   2      466.73      549.56     41.55 o 
 -14   6   2      270.92      267.55     38.04 o 
 -13   6   2      173.79      196.37     21.50 o 
 -12   6   2       96.10       73.92     12.28 o 
 -11   6   2      254.16      247.80     16.49 o 
 -10   6   2       65.97       57.60     11.59 o 
  -9   6   2       24.63       13.46      8.77 o 
  -8   6   2     1188.42     1174.26     28.54 o 
  -7   6   2      135.91      145.65     10.75 o 
  -6   6   2     3378.31     3304.15     38.67 o 
  -5   6   2     5290.87     5026.30     45.63 o 
  -4   6   2      603.82      463.88     14.22 o 
  -3   6   2      809.74      780.49     15.90 o 
  -2   6   2     2500.19     2313.12     35.86 o 
  -1   6   2     1950.57     1873.31     31.51 o 
   0   6   2       55.83       20.89      3.94 o 
   1   6   2     5715.59     5455.54     38.18 o 
   2   6   2       60.63       51.84      4.45 o 
   3   6   2     7436.01     7993.38     60.23 o 
   4   6   2      358.41      349.44     10.88 o 
   5   6   2     5162.12     4662.05     43.00 o 
   6   6   2        1.23       34.74      8.03 o 
   7   6   2     7986.14     7634.97     76.91 o 
   8   6   2     1382.46     1398.34     28.97 o 
   9   6   2     2549.36     2572.91     54.73 o 
  10   6   2      132.70      129.46     13.91 o 
  11   6   2     3940.63     3877.07     69.62 o 
  12   6   2       31.68       16.41     27.57 o 
  13   6   2     3258.97     3173.05     67.25 o 
  14   6   2      381.87      344.44     27.71 o 
  15   6   2      706.89      708.04     43.10 o 
  16   6   2       28.98       19.89     21.26 o 
  17   6   2      117.43       86.86     26.27 o 
 -17   7   2      160.18      151.41     34.08 o 
 -16   7   2      157.52      168.64     42.14 o 
 -15   7   2        8.88       16.26     17.88 o 
 -14   7   2      383.12      340.98     31.81 o 
 -13   7   2      746.25      727.89     34.12 o 
 -12   7   2      121.62       97.43     13.29 o 
 -11   7   2      837.60      879.54     30.02 o 
 -10   7   2       10.16        1.35      9.25 o 
  -9   7   2     6073.78     6109.03     73.40 o 
  -8   7   2     1539.71     1536.11     33.16 o 
  -7   7   2     6142.58     5628.61     74.19 o 
  -6   7   2      421.49      462.78     14.37 o 
  -5   7   2     1450.82     1341.39     22.30 o 
  -4   7   2       49.40       55.12      6.78 o 
  -3   7   2      376.35      317.68     14.55 o 
  -2   7   2        9.98       20.46      5.02 o 
  -1   7   2     1015.50      790.47     15.77 o 
   0   7   2     3077.43     2777.65     32.48 o 
   1   7   2     2414.96     2574.71     27.98 o 
   2   7   2     6776.66     7121.62     55.47 o 
   3   7   2     2045.14     2298.25     25.88 o 
   4   7   2     1740.10     1785.80     24.29 o 
   5   7   2    12755.49    13558.75    107.36 o 
   6   7   2      934.17      887.93     25.11 o 
   7   7   2      109.60      109.88     15.08 o 
   8   7   2      311.49      318.51     16.06 o 
   9   7   2      970.53      972.28     25.78 o 
  10   7   2      303.37      337.48     25.60 o 
  11   7   2       69.07       65.01     15.36 o 
  12   7   2     1313.83     1308.43     43.83 o 
  13   7   2     1260.69     1237.27     43.82 o 
  14   7   2     1406.87     1412.66     48.08 o 
  15   7   2     1329.96     1360.83     49.51 o 
  16   7   2      275.09      318.65     35.10 o 
  17   7   2       11.48        8.63     20.66 o 
 -17   8   2      430.28      429.14     42.80 o 
 -16   8   2     1017.05      915.61     51.15 o 
 -15   8   2      116.94      131.08     25.82 o 
 -14   8   2      510.05      561.27     54.86 o 
 -13   8   2      809.08      720.81     33.26 o 
 -12   8   2      923.70      966.40     32.28 o 
 -11   8   2     1795.23     1819.72     41.24 o 
 -10   8   2        1.25       -3.03      9.24 o 
  -9   8   2      483.50      472.92     21.11 o 
  -8   8   2     1679.44     1608.40     34.77 o 
  -7   8   2      334.30      383.36     22.54 o 
  -6   8   2     3763.19     3847.28     42.33 o 
  -5   8   2      896.06      856.34     18.80 o 
  -4   8   2      134.91      153.68     16.03 o 
  -3   8   2        7.68       14.93      6.41 o 
  -2   8   2       61.71       73.48      8.86 o 
  -1   8   2     2178.06     2258.91     29.44 o 
   0   8   2       32.21       81.87     13.93 o 
   1   8   2    18016.61    18521.39    121.29 o 
   2   8   2      613.84      639.39     12.74 o 
   3   8   2     1896.89     1841.14     24.34 o 
   4   8   2     2262.96     2332.72     29.56 o 
   5   8   2     1538.91     1501.81     30.47 o 
   6   8   2     4649.30     4570.80     53.77 o 
   7   8   2     9852.79     9695.12     89.72 o 
   8   8   2     1232.64     1211.98     28.42 o 
   9   8   2      718.71      777.07     28.62 o 
  10   8   2       68.29       73.58     13.39 o 
  11   8   2        2.39       12.34     12.74 o 
  12   8   2        0.33        1.80     13.89 o 
  13   8   2     1746.17     1714.76     77.63 o 
  14   8   2     2171.37     2120.02     93.48 o 
  15   8   2      967.95     1010.72     58.49 o 
  16   8   2      283.73      306.77     52.38 o 
 -16   9   2     1319.28     1412.76     61.22 o 
 -15   9   2      426.11      433.33     37.67 o 
 -14   9   2     1901.95     1824.79     63.15 o 
 -13   9   2        2.95        5.54     11.98 o 
 -12   9   2     2970.63     2985.55     56.20 o 
 -11   9   2       99.27       73.29     15.56 o 
 -10   9   2     1238.99     1255.38     33.96 o 
  -9   9   2     1711.12     1662.69     37.56 o 
  -8   9   2      333.80      328.47     27.70 o 
  -7   9   2     6390.82     6387.35     67.52 o 
  -6   9   2        0.67        4.42      7.42 o 
  -5   9   2     6415.32     6321.31     61.14 o 
  -4   9   2       21.56       38.70      7.78 o 
  -3   9   2     7656.18     7527.87     75.97 o 
  -2   9   2     1600.56     1754.28     27.56 o 
  -1   9   2    11248.38    11656.33    104.15 o 
   0   9   2     2992.46     3096.34     39.72 o 
   1   9   2     5779.47     5740.02     53.06 o 
   2   9   2       54.90       57.61      8.38 o 
   3   9   2     3567.31     3642.42     44.39 o 
   4   9   2      146.22      125.67     12.54 o 
   5   9   2        0.84       -0.84      7.75 o 
   6   9   2       94.20      102.31     12.13 o 
   7   9   2      259.27      309.37     18.30 o 
   8   9   2       46.81       53.77     13.79 o 
   9   9   2      306.33      300.88     19.52 o 
  10   9   2      530.74      530.29     39.15 o 
  11   9   2      826.18      814.20     41.61 o 
  12   9   2      557.89      534.49     36.78 o 
  13   9   2      723.95      597.98     40.76 o 
  14   9   2      652.39      625.75     43.10 o 
  15   9   2      211.83      176.03     29.64 o 
  16   9   2       21.24       18.24     27.35 o 
 -15  10   2     1805.00     1849.12     66.64 o 
 -14  10   2      434.42      415.75     35.68 o 
 -13  10   2      796.61      818.31     33.08 o 
 -12  10   2       94.74       96.68     18.05 o 
 -11  10   2      760.50      742.89     32.62 o 
 -10  10   2     1072.15     1061.65     36.50 o 
  -9  10   2      216.82      223.01     17.43 o 
  -8  10   2      162.09      173.12     15.62 o 
  -7  10   2      798.18      808.76     26.89 o 
  -6  10   2     4548.07     4537.57     61.42 o 
  -5  10   2      989.96     1040.14     25.43 o 
  -4  10   2     1169.35     1143.27     28.10 o 
  -3  10   2     2886.25     3035.54     45.79 o 
  -2  10   2     8370.91     8338.95     84.92 o 
  -1  10   2     3430.90     3608.99     49.98 o 
   0  10   2     7312.81     7763.35     80.30 o 
   1  10   2     5098.00     5275.74     52.28 o 
   2  10   2       66.98       53.09      8.09 o 
   3  10   2     8361.79     8871.73     92.55 o 
   4  10   2      543.25      612.01     24.63 o 
   5  10   2      587.32      585.61     23.02 o 
   6  10   2       90.93       75.77     12.10 o 
   7  10   2     1434.54     1348.28     38.24 o 
   8  10   2      789.07      831.75     29.04 o 
   9  10   2       28.19       24.36     13.35 o 
  10  10   2      325.51      321.89     30.60 o 
  11  10   2       39.27       42.35     15.81 o 
  12  10   2     1682.35     1551.70     58.04 o 
  13  10   2       79.86       51.99     22.15 o 
  14  10   2       28.78       21.37     21.23 o 
  15  10   2      973.88      894.73     51.83 o 
 -15  11   2       14.07      -15.24     22.98 o 
 -14  11   2      182.06      188.90     28.44 o 
 -13  11   2       80.17       57.13     18.86 o 
 -12  11   2      812.07      760.33     42.04 o 
 -11  11   2     2938.03     2904.33     85.16 o 
 -10  11   2        0.71       -9.45     13.25 o 
  -9  11   2     4135.57     4208.60     85.94 o 
  -8  11   2       83.63       94.24     15.79 o 
  -7  11   2      200.69      236.88     17.59 o 
  -6  11   2     2151.10     2263.76     63.46 o 
  -5  11   2     1013.00     1056.73     26.42 o 
  -4  11   2        6.79        7.50      8.59 o 
  -3  11   2      258.83      276.98     24.39 o 
  -2  11   2     3374.66     3520.71     51.28 o 
  -1  11   2     2396.15     2517.59     49.45 o 
   0  11   2     1609.74     1615.33     30.40 o 
   1  11   2      805.01      787.47     20.24 o 
   2  11   2     7815.75     8031.04     88.50 o 
   3  11   2     6057.06     5941.71     81.92 o 
   4  11   2    16448.80    16809.86    139.52 o 
   5  11   2       12.63       20.23      9.90 o 
   6  11   2     1432.77     1494.50     37.70 o 
   7  11   2      442.45      478.29     23.84 o 
   8  11   2       14.27       26.85     12.01 o 
   9  11   2      251.83      238.98     22.97 o 
  10  11   2      787.21      821.88     36.83 o 
  11  11   2      923.86      885.00     38.98 o 
  12  11   2      480.05      493.40     32.52 o 
  13  11   2      969.94      861.71     49.43 o 
  14  11   2     1610.83     1539.33     64.44 o 
 -14  12   2        0.74      -15.94     18.30 o 
 -13  12   2      104.07       84.07     20.15 o 
 -12  12   2        2.57      -14.81     16.25 o 
 -11  12   2      240.41      216.78     30.36 o 
 -10  12   2      221.86      230.98     26.03 o 
  -9  12   2      858.27      870.24     48.86 o 
  -8  12   2      387.24      387.34     25.42 o 
  -7  12   2       40.74       45.78     12.54 o 
  -6  12   2       48.91       30.30     11.59 o 
  -5  12   2      844.79      912.60     37.95 o 
  -4  12   2     3056.30     3050.14     68.71 o 
  -3  12   2     1861.07     1871.27     38.42 o 
  -2  12   2      847.72      916.01     36.07 o 
  -1  12   2     1168.40     1192.44     30.42 o 
   0  12   2      178.90      222.60     14.84 o 
   1  12   2       80.57       78.11     15.35 o 
   2  12   2      200.34      183.76     16.01 o 
   3  12   2      239.29      242.01     17.92 o 
   4  12   2      305.23      286.17     17.93 o 
   5  12   2        9.52       10.50      9.86 o 
   6  12   2        7.56        9.37     11.48 o 
   7  12   2        8.92        3.51     11.76 o 
   8  12   2      178.72      169.75     22.44 o 
   9  12   2      585.22      616.60     33.03 o 
  10  12   2        5.32        8.34     14.75 o 
  11  12   2      900.25      729.71     37.77 o 
  12  12   2       39.65       49.45     17.63 o 
  13  12   2       72.62       47.66     22.93 o 
  14  12   2      254.44      278.26     57.37 o 
 -13  13   2       15.43       29.83     21.82 o 
 -12  13   2     1194.42     1149.63     52.32 o 
 -11  13   2      459.21      475.87     36.46 o 
 -10  13   2       95.99       88.03     21.10 o 
  -9  13   2      752.01      729.29     39.83 o 
  -8  13   2     2782.51     2790.57     60.60 o 
  -7  13   2      342.82      342.36     24.42 o 
  -6  13   2      317.25      285.29     19.63 o 
  -5  13   2     2424.71     2633.95     48.80 o 
  -4  13   2     1227.71     1191.86     32.88 o 
  -3  13   2     1034.27     1144.45     32.19 o 
  -2  13   2     2833.90     2895.05     49.76 o 
  -1  13   2       24.03       15.17     10.56 o 
   0  13   2      120.72      141.02     19.83 o 
   1  13   2     3558.83     3608.90     58.36 o 
   2  13   2      846.48      893.07     30.06 o 
   3  13   2      722.48      807.76     29.57 o 
   4  13   2     8282.16     8540.87     92.73 o 
   5  13   2      491.10      532.24     23.78 o 
   6  13   2     2842.00     2916.11     51.70 o 
   7  13   2       46.91       58.22     13.29 o 
   8  13   2     2835.97     2984.90     74.90 o 
   9  13   2       82.60       74.17     18.20 o 
  10  13   2     4210.49     4287.08    115.75 o 
  11  13   2      383.68      409.90     31.51 o 
  12  13   2      806.51      823.65     42.03 o 
 -12  14   2      263.57      232.44     54.39 o 
 -11  14   2        9.23       26.83     24.53 o 
 -10  14   2       31.55       13.80     22.17 o 
  -9  14   2      441.91      398.86     68.82 o 
  -8  14   2      706.67      646.53     65.76 o 
  -7  14   2      590.99      526.82     43.77 o 
  -6  14   2      458.06      485.86     32.31 o 
  -5  14   2      240.38      211.21     20.50 o 
  -4  14   2       32.44       26.91     13.59 o 
  -3  14   2      895.02      842.61     33.21 o 
  -2  14   2      121.36      118.79     15.00 o 
  -1  14   2      278.47      325.09     23.08 o 
   0  14   2       97.90      130.59     18.28 o 
   1  14   2       18.46        9.00     13.23 o 
   2  14   2        1.67      -10.37     10.37 o 
   3  14   2     1244.69     1265.15     37.04 o 
   4  14   2     1158.80     1072.01     32.28 o 
   5  14   2      101.93      102.47     15.44 o 
   6  14   2      911.57      821.92     39.96 o 
   7  14   2       89.20       96.99     18.29 o 
   8  14   2        2.49       11.57     15.67 o 
   9  14   2      415.14      367.96     30.71 o 
  10  14   2       31.81       38.11     19.12 o 
  11  14   2      302.14      281.06     30.08 o 
 -10  15   2      869.61      807.89     59.13 o 
  -9  15   2      225.74      270.65     39.01 o 
  -8  15   2       82.70       65.06     25.85 o 
  -7  15   2        9.56       28.89     21.71 o 
  -6  15   2      226.38      208.99     72.76 o 
  -5  15   2     2005.01     2166.57     77.86 o 
  -4  15   2      100.36       94.41     37.52 o 
  -3  15   2     2659.00     2707.63     82.40 o 
  -2  15   2      137.04      143.03     22.70 o 
  -1  15   2      278.81      272.21     27.79 o 
   0  15   2       99.86      114.09     28.75 o 
   1  15   2      872.53      890.90     43.01 o 
   2  15   2       20.49       14.90     14.21 o 
   3  15   2      955.79     1093.73     41.37 o 
   4  15   2      255.22      343.71     41.87 o 
   5  15   2      115.47      110.40     18.30 o 
   6  15   2       51.03       45.28     16.11 o 
   7  15   2       22.04        6.09     16.13 o 
   8  15   2       41.13       43.95     18.35 o 
   9  15   2      438.33      355.72     33.18 o 
  10  15   2       78.89       55.23     22.16 o 
  -8  16   2      468.48      412.23     44.46 o 
  -7  16   2        1.70       -8.52     21.56 o 
  -6  16   2     1139.07     1159.45     62.90 o 
  -5  16   2       31.24      -14.61     20.38 o 
  -4  16   2       32.96       72.41     38.83 o 
  -3  16   2      113.23      106.73     28.27 o 
  -2  16   2      328.57      326.00     31.70 o 
  -1  16   2      329.14      272.40     29.55 o 
   0  16   2      446.11      438.93     66.92 o 
   1  16   2     1263.58     1308.53     53.74 o 
   2  16   2       73.56       49.49     20.71 o 
   3  16   2       95.72      111.25     20.16 o 
   4  16   2      374.43      356.91     26.61 o 
   5  16   2      756.15      783.69     35.44 o 
   6  16   2      216.38      180.29     31.76 o 
   7  16   2      408.68      427.16     34.35 o 
   8  16   2       11.24        5.72     18.42 o 
  -6  17   2       60.27       59.47     39.35 o 
  -5  17   2      463.81      469.60     69.08 o 
  -4  17   2       12.13       -6.82     31.83 o 
  -3  17   2      283.78      297.50     57.72 o 
  -2  17   2       18.69      -21.21     21.21 o 
  -1  17   2       62.97       36.11     21.07 o 
   0  17   2      172.77      165.85     27.84 o 
   1  17   2      201.95      292.58     32.10 o 
   2  17   2      209.14      233.28     33.92 o 
   3  17   2      978.22      963.09     46.34 o 
   4  17   2      356.22      434.46     34.39 o 
   5  17   2      246.99      274.14     26.73 o 
   6  17   2        9.97       13.26     17.93 o 
  -1  18   2      180.62      179.80     51.94 o 
   0  18   2      546.60      618.00     82.03 o 
   1  18   2      671.90      668.81     78.35 o 
 -18   1   3      892.60      818.04     71.71 o 
 -17   1   3      524.84      522.96     34.72 o 
 -16   1   3     1714.55     1722.38     53.69 o 
 -15   1   3     3821.99     3819.67     77.07 o 
 -14   1   3       54.24       22.47     15.88 o 
 -13   1   3     1524.64     1488.39     45.38 o 
 -12   1   3       27.36       13.37     12.89 o 
 -11   1   3        8.72       12.96     11.23 o 
 -10   1   3     4668.54     4471.21     71.09 o 
  -9   1   3     5542.15     4731.11     70.45 o 
  -8   1   3     1497.15     1520.54     28.51 o 
  -7   1   3    18529.64    18134.18    143.05 o 
  -6   1   3     5593.24     5621.51     57.37 o 
  -5   1   3    34685.37    35875.05    210.42 o 
  -4   1   3     1184.64     1298.37     19.80 o 
  -3   1   3    20891.41    19500.31    111.70 o 
  -2   1   3     4586.46     4230.70     34.38 o 
  -1   1   3    12026.63    11809.81     97.16 o 
   0   1   3       64.32       26.39      4.65 o 
   1   1   3     5167.54     5339.37     46.16 o 
   2   1   3     4311.76     5144.13     42.87 o 
   3   1   3    14210.36    14261.44     90.77 o 
   4   1   3     8290.55     7955.15     56.18 o 
   5   1   3      268.97      334.58     11.43 o 
   6   1   3    14139.19    13448.95    100.57 o 
   7   1   3      446.65      412.17     14.18 o 
   8   1   3       68.53       22.32      7.30 o 
   9   1   3     2219.40     2361.91     35.88 o 
  10   1   3     1711.30     1515.07     30.05 o 
  11   1   3       14.73       26.63      9.27 o 
  12   1   3     1877.41     1907.57     41.34 o 
  13   1   3     1406.86     1410.09     42.50 o 
  14   1   3      258.50      281.47     35.62 o 
  15   1   3      110.96      125.51     29.26 o 
  16   1   3      632.22      643.87     51.92 o 
  17   1   3      612.95      752.74     57.51 o 
  18   1   3       41.65       42.00     28.37 o 
 -18   2   3       18.31        0.10     22.69 o 
 -17   2   3      349.07      327.37     30.42 o 
 -16   2   3      289.18      245.44     26.00 o 
 -15   2   3      325.67      290.35     26.48 o 
 -14   2   3      259.18      224.00     23.12 o 
 -13   2   3       27.02       14.59     13.41 o 
 -12   2   3      195.74      193.37     20.19 o 
 -11   2   3      403.81      377.64     23.92 o 
 -10   2   3      139.57      165.20     17.60 o 
  -9   2   3      426.23      415.96     17.48 o 
  -8   2   3     2301.12     2394.42     37.61 o 
  -7   2   3     1351.47     1176.51     24.71 o 
  -6   2   3     2930.22     3386.46     42.00 o 
  -5   2   3      911.70      935.47     37.65 o 
  -4   2   3     5662.42     5593.31     44.73 o 
  -3   2   3      787.39      875.93     15.27 o 
  -2   2   3    20733.59    22100.61    143.25 o 
  -1   2   3     1994.54     1925.64     23.56 o 
   0   2   3     4165.69     4826.84     41.14 o 
   1   2   3    18773.71    18653.07    134.52 o 
   2   2   3     2117.54     2215.24     22.35 o 
   3   2   3     6467.17     6213.61     52.84 o 
   4   2   3     4235.56     4326.11     37.16 o 
   5   2   3     3368.85     3408.35     35.65 o 
   6   2   3      524.63      639.02     15.59 o 
   7   2   3     4199.90     4235.40     45.46 o 
   8   2   3       65.27      109.12      9.48 o 
   9   2   3        0.99       -4.41      6.66 o 
  10   2   3     2855.44     2892.42     48.16 o 
  11   2   3      117.04      114.94     14.00 o 
  12   2   3      384.71      423.82     34.14 o 
  13   2   3     2202.96     2320.21     64.27 o 
  14   2   3     2278.06     2379.53     57.60 o 
  15   2   3     1150.13     1151.83     62.98 o 
  16   2   3     1354.40     1369.73     70.12 o 
  17   2   3       12.80       54.99     27.61 o 
  18   2   3        5.71        2.32     24.48 o 
 -18   3   3      221.65      249.13     28.77 o 
 -17   3   3        0.26        2.01     16.16 o 
 -16   3   3       65.69       34.24     19.01 o 
 -15   3   3      695.70      674.19     41.75 o 
 -14   3   3      523.12      506.72     30.73 o 
 -13   3   3      481.22      481.47     39.81 o 
 -12   3   3      154.27      148.09     18.84 o 
 -11   3   3      607.42      604.44     28.16 o 
 -10   3   3      305.68      254.47     15.48 o 
  -9   3   3     4951.79     4702.00     59.08 o 
  -8   3   3       48.78       56.65      8.99 o 
  -7   3   3      196.86      145.44     10.80 o 
  -6   3   3     1407.41     1507.71     25.45 o 
  -5   3   3      467.73      498.93     14.34 o 
  -4   3   3     3618.56     3629.15     33.99 o 
  -3   3   3      144.25      114.17      7.00 o 
  -2   3   3     4948.41     4274.99     38.93 o 
  -1   3   3     2132.78     2341.19     33.63 o 
   0   3   3    14473.65    13932.91    106.75 o 
   1   3   3     2837.30     3221.96     35.66 o 
   2   3   3      297.24      164.81      7.64 o 
   3   3   3    10493.84    11323.57     84.76 o 
   4   3   3    25355.99    24495.41    164.10 o 
   5   3   3       54.32       76.98      8.25 o 
   6   3   3    13495.09    13504.01    100.72 o 
   7   3   3     5469.13     5381.41     75.82 o 
   8   3   3     1447.10     1366.18     25.29 o 
   9   3   3      828.47      858.30     26.25 o 
  10   3   3     1330.84     1261.24     41.34 o 
  11   3   3     5928.54     6006.32    126.74 o 
  12   3   3     1715.51     1799.05     49.55 o 
  13   3   3     6287.09     6322.23    103.10 o 
  14   3   3      380.81      391.48     27.72 o 
  15   3   3      384.78      414.08     34.00 o 
  16   3   3     1717.36     1718.09    101.44 o 
  17   3   3      672.04      865.78     89.99 o 
  18   3   3     1813.45     1911.30     88.35 o 
 -18   4   3     1971.00     2293.23     93.55 o 
 -17   4   3      129.97      127.43     23.69 o 
 -16   4   3       41.46       55.98     18.13 o 
 -15   4   3     1632.97     1640.93     63.82 o 
 -14   4   3      259.51      222.80     23.85 o 
 -13   4   3     3422.92     3381.23     68.68 o 
 -12   4   3     1653.91     1584.51     45.35 o 
 -11   4   3       21.41       14.75     13.05 o 
 -10   4   3      867.76      816.62     25.25 o 
  -9   4   3      202.85      184.71     14.14 o 
  -8   4   3      287.10      348.95     16.38 o 
  -7   4   3       10.40      234.61    156.36 o 
  -6   4   3    14469.23    14063.38    108.06 o 
  -5   4   3     3762.52     3509.00     41.00 o 
  -4   4   3     2517.38     2287.63     30.41 o 
  -3   4   3      176.81      159.49     10.17 o 
  -2   4   3      449.60      735.79     15.43 o 
  -1   4   3     5026.85     5051.51     50.55 o 
   0   4   3    12568.24    11728.75     94.14 o 
   1   4   3       25.84       24.08      5.82 o 
   2   4   3      830.30      913.90     24.11 o 
   3   4   3     3873.09     4058.75     40.83 o 
   4   4   3     5219.10     5699.04     53.33 o 
   5   4   3      116.25      141.94     10.37 o 
   6   4   3     2027.07     2161.12     42.14 o 
   7   4   3     9179.05     8914.10     98.28 o 
   8   4   3       47.51       88.66     11.26 o 
   9   4   3     4583.37     4476.59     60.32 o 
  10   4   3       30.74       25.80     10.38 o 
  11   4   3       36.18       24.21     10.82 o 
  12   4   3     2030.07     2048.64     51.09 o 
  13   4   3      496.13      536.35     46.47 o 
  14   4   3        0.94       -8.43     13.06 o 
  15   4   3      134.90      150.80     24.66 o 
  16   4   3      272.45      211.77     34.99 o 
  17   4   3     1028.97     1029.48     68.65 o 
  18   4   3       49.05       14.29     26.43 o 
 -18   5   3      345.92      403.45     40.42 o 
 -17   5   3     1015.63      995.16     54.18 o 
 -16   5   3      352.76      398.07     31.65 o 
 -15   5   3       13.97       -2.07     14.89 o 
 -14   5   3      954.98      948.61     39.71 o 
 -13   5   3      133.47      153.78     20.14 o 
 -12   5   3     1133.14     1140.68     45.97 o 
 -11   5   3      141.26      138.03     16.25 o 
 -10   5   3       30.63       19.64      9.60 o 
  -9   5   3       64.35       59.30     10.91 o 
  -8   5   3      162.07      140.83     15.47 o 
  -7   5   3     2651.51     2366.67     35.39 o 
  -6   5   3     1220.56     1050.23     19.20 o 
  -5   5   3     2222.99     1855.35     24.97 o 
  -4   5   3    11327.36    11768.37     81.49 o 
  -3   5   3       65.07       26.11      4.65 o 
  -2   5   3      141.00      185.80      8.19 o 
  -1   5   3     5082.14     4693.75     58.40 o 
   0   5   3      131.39      126.55      7.82 o 
   1   5   3        6.36        5.35      4.30 o 
   2   5   3      741.00      693.51     13.64 o 
   3   5   3     4131.31     4400.29     47.74 o 
   4   5   3     5071.51     5082.66     55.08 o 
   5   5   3     1408.87     1311.40     26.40 o 
   6   5   3     5105.00     4870.17     63.48 o 
   7   5   3     2563.91     2458.95     45.04 o 
   8   5   3    10984.19    10683.39    103.91 o 
   9   5   3     4371.69     4216.01     58.96 o 
  10   5   3     3900.89     3911.41     59.35 o 
  11   5   3       68.71       66.77     13.30 o 
  12   5   3      537.51      573.04     47.69 o 
  13   5   3      226.79      170.16     21.46 o 
  14   5   3      209.66      186.29     25.22 o 
  15   5   3      161.91      140.19     22.28 o 
  16   5   3        0.40        6.83     18.39 o 
  17   5   3      238.30      231.39     36.40 o 
 -17   6   3      351.85      363.83     38.13 o 
 -16   6   3       24.97       54.98     23.10 o 
 -15   6   3       93.02       85.00     28.65 o 
 -14   6   3      890.37      940.40     40.01 o 
 -13   6   3      646.42      633.33     33.09 o 
 -12   6   3     9041.82     9003.26    118.47 o 
 -11   6   3      152.93      136.75     15.09 o 
 -10   6   3     6413.42     6236.25     76.40 o 
  -9   6   3      639.66      634.78     23.10 o 
  -8   6   3     6302.68     6071.90     73.61 o 
  -7   6   3     2813.52     2854.13     54.61 o 
  -6   6   3     6690.49     6405.33     56.18 o 
  -5   6   3     1812.48     1907.25     24.14 o 
  -4   6   3     3231.22     3315.19     34.23 o 
  -3   6   3      478.22      624.82     14.64 o 
  -2   6   3      763.01      800.75     14.63 o 
  -1   6   3      870.22     1092.31     26.25 o 
   0   6   3    24904.28    26048.74    174.02 o 
   1   6   3    25082.43    25708.35    172.10 o 
   2   6   3    11114.95    11772.56     84.22 o 
   3   6   3    12699.75    13223.21     93.75 o 
   4   6   3     1562.09     1404.47     23.15 o 
   5   6   3      419.33      502.57     18.06 o 
   6   6   3    13208.69    12938.73    115.16 o 
   7   6   3      698.93      610.09     21.82 o 
   8   6   3     1069.40     1135.72     29.47 o 
   9   6   3      113.16      102.38     12.82 o 
  10   6   3       56.15       68.59     12.58 o 
  11   6   3     1911.68     1845.13     48.22 o 
  12   6   3        1.36       -8.22     12.11 o 
  13   6   3     1309.93     1292.62     44.27 o 
  14   6   3      264.19      287.41     29.19 o 
  15   6   3      617.87      715.47     38.18 o 
  16   6   3      450.42      467.88     39.69 o 
  17   6   3        9.43       -5.32     20.22 o 
 -17   7   3      365.44      305.71     37.07 o 
 -16   7   3      312.09      258.47     33.52 o 
 -15   7   3      379.28      380.14     35.27 o 
 -14   7   3      370.95      365.83     28.22 o 
 -13   7   3     4746.56     4597.24     82.48 o 
 -12   7   3      294.02      258.27     23.01 o 
 -11   7   3     6016.48     5744.25     76.11 o 
 -10   7   3      191.23      185.76     16.25 o 
  -9   7   3     3095.68     2974.83     54.55 o 
  -8   7   3     6260.07     6299.25     67.48 o 
  -7   7   3    10777.74    10660.25     97.98 o 
  -6   7   3     2525.42     2775.46     38.73 o 
  -5   7   3    10375.87    10401.15     73.61 o 
  -4   7   3     4949.12     5272.18     47.81 o 
  -3   7   3       17.35       38.88      6.15 o 
  -2   7   3        4.24       18.04      4.74 o 
  -1   7   3     1817.13     1583.27     26.02 o 
   0   7   3      721.18      624.55     22.73 o 
   1   7   3    12832.43    13003.28     93.04 o 
   2   7   3     9020.25     8849.36     91.88 o 
   3   7   3     6707.05     6849.87     52.75 o 
   4   7   3      561.73      628.70     16.84 o 
   5   7   3     7723.69     8117.48     75.39 o 
   6   7   3       96.23       74.53      9.77 o 
   7   7   3     8974.47     9028.12     92.61 o 
   8   7   3      829.39      910.05     28.76 o 
   9   7   3      114.88      110.28     13.28 o 
  10   7   3     1139.56     1135.61     45.84 o 
  11   7   3      279.36      261.86     22.82 o 
  12   7   3      130.49      109.84     19.57 o 
  13   7   3        2.09       -5.08     17.52 o 
  14   7   3      873.26      897.65     47.91 o 
  15   7   3      429.99      421.03     39.77 o 
  16   7   3        4.56       30.87     26.95 o 
 -16   8   3        2.21       12.24     20.89 o 
 -15   8   3      407.20      454.04     37.85 o 
 -14   8   3        0.67       -0.05     16.67 o 
 -13   8   3      346.12      312.34     25.97 o 
 -12   8   3      148.69      152.97     17.06 o 
 -11   8   3        7.44        6.48     10.28 o 
 -10   8   3      624.09      639.91     32.61 o 
  -9   8   3      848.52      810.93     32.59 o 
  -8   8   3        7.89       -0.89      7.66 o 
  -7   8   3      765.03      730.08     23.22 o 
  -6   8   3     1933.78     1836.27     31.86 o 
  -5   8   3     3348.67     3459.16     38.54 o 
  -4   8   3        6.40       18.26      5.85 o 
  -3   8   3     3620.32     3600.70     43.40 o 
  -2   8   3      218.60      177.83     11.09 o 
  -1   8   3      669.54      600.33     17.59 o 
   0   8   3       62.31       58.16      7.74 o 
   1   8   3     1586.24     1369.41     23.57 o 
   2   8   3      140.79      172.98      9.10 o 
   3   8   3     2470.36     2363.31     37.15 o 
   4   8   3     1553.06     1606.45     31.13 o 
   5   8   3     5452.86     5274.95     61.21 o 
   6   8   3     2161.67     2201.07     41.92 o 
   7   8   3     1582.02     1689.07     37.66 o 
   8   8   3     1423.82     1400.65     39.27 o 
   9   8   3     2335.21     2544.21     76.87 o 
  10   8   3      618.77      618.95     29.64 o 
  11   8   3     2660.19     2604.14     70.80 o 
  12   8   3      593.88      583.68     53.35 o 
  13   8   3      571.44      555.61     47.30 o 
  14   8   3     1496.57     1363.24     57.62 o 
  15   8   3      120.80      121.48     28.71 o 
  16   8   3      928.26      739.78     48.78 o 
 -16   9   3      314.94      261.22     33.87 o 
 -15   9   3      434.20      394.97     36.54 o 
 -14   9   3      408.06      339.01     33.18 o 
 -13   9   3      178.41      163.60     25.17 o 
 -12   9   3       16.90       14.94     12.09 o 
 -11   9   3       26.55       42.29     12.75 o 
 -10   9   3      297.85      311.46     19.71 o 
  -9   9   3      651.07      661.57     29.13 o 
  -8   9   3      303.22      332.45     19.44 o 
  -7   9   3      934.12      956.01     31.71 o 
  -6   9   3      119.81      127.82     13.26 o 
  -5   9   3     1162.74     1172.61     25.57 o 
  -4   9   3     2839.80     2861.42     40.08 o 
  -3   9   3     2710.40     2850.06     39.67 o 
  -2   9   3        3.40       10.91      7.18 o 
  -1   9   3     2276.39     2307.89     35.16 o 
   0   9   3       48.16       44.36      8.53 o 
   1   9   3      611.19      652.39     20.17 o 
   2   9   3     3120.49     3333.99     45.87 o 
   3   9   3     2098.43     2180.60     37.25 o 
   4   9   3       12.39        3.15      7.43 o 
   5   9   3        4.47       15.81      8.17 o 
   6   9   3      315.17      325.52     18.02 o 
   7   9   3        5.36       13.89      9.53 o 
   8   9   3     1120.11     1251.34     39.20 o 
   9   9   3     2079.97     2086.32     54.92 o 
  10   9   3      368.47      358.70     52.48 o 
  11   9   3      318.22      299.83     30.08 o 
  12   9   3      141.72      124.58     25.34 o 
  13   9   3       57.28       38.97     20.23 o 
  14   9   3      399.28      491.17     41.69 o 
  15   9   3     1273.45     1167.42     56.88 o 
 -15  10   3      125.61      142.42     46.00 o 
 -14  10   3      481.54      522.12     49.45 o 
 -13  10   3        1.33        2.70     21.17 o 
 -12  10   3        6.64       -1.83     14.94 o 
 -11  10   3      253.35      210.83     21.59 o 
 -10  10   3      467.43      526.02     28.65 o 
  -9  10   3      189.29      211.96     18.42 o 
  -8  10   3     1345.67     1319.22     35.13 o 
  -7  10   3      454.47      452.08     21.69 o 
  -6  10   3     2302.11     2283.17     43.23 o 
  -5  10   3      360.08      339.22     30.95 o 
  -4  10   3      853.99      804.28     24.85 o 
  -3  10   3     1361.36     1380.62     31.30 o 
  -2  10   3     1891.47     1899.20     33.38 o 
  -1  10   3     4301.73     4257.71     51.71 o 
   0  10   3        1.62        6.58      7.41 o 
   1  10   3     1856.33     1795.22     37.04 o 
   2  10   3      356.19      386.09     17.65 o 
   3  10   3     2484.79     2475.52     41.38 o 
   4  10   3       76.19       69.68     11.06 o 
   5  10   3     6728.81     6645.80     75.01 o 
   6  10   3     2829.25     2856.06     47.35 o 
   7  10   3      697.05      608.03     26.98 o 
   8  10   3       19.07       17.86     11.44 o 
   9  10   3      693.78      657.83     28.16 o 
  10  10   3       57.35       67.21     29.98 o 
  11  10   3     2850.77     2796.06     76.45 o 
  12  10   3      841.68      876.64     47.26 o 
  13  10   3      471.31      567.66     41.87 o 
  14  10   3      417.78      405.26     39.14 o 
  15  10   3      260.66      292.84     36.30 o 
 -14  11   3      431.36      430.87     47.18 o 
 -13  11   3        0.28        7.85     17.06 o 
 -12  11   3        4.64       -7.09     15.36 o 
 -11  11   3        5.39       -2.17     14.62 o 
 -10  11   3     1363.10     1372.81     50.39 o 
  -9  11   3     1034.18     1080.02     34.30 o 
  -8  11   3        0.15        7.00     11.05 o 
  -7  11   3      695.73      624.43     25.61 o 
  -6  11   3     1606.37     1589.49     37.31 o 
  -5  11   3      151.18      135.12     16.72 o 
  -4  11   3     2504.77     2469.82     44.05 o 
  -3  11   3     1799.70     1823.87     37.23 o 
  -2  11   3     1052.97     1062.80     32.83 o 
  -1  11   3      257.74      259.91     15.10 o 
   0  11   3       90.31       60.76     11.64 o 
   1  11   3       14.18       30.83     10.10 o 
   2  11   3      230.45      210.10     15.44 o 
   3  11   3     1619.45     1615.47     34.75 o 
   4  11   3      165.04      154.80     14.57 o 
   5  11   3      375.35      423.13     20.72 o 
   6  11   3      320.64      375.83     20.26 o 
   7  11   3      556.75      562.11     24.21 o 
   8  11   3     2261.74     2162.94     52.96 o 
   9  11   3      773.07      797.92     43.19 o 
  10  11   3       81.63       72.23     18.02 o 
  11  11   3       61.10       53.56     21.19 o 
  12  11   3        5.50       -8.09     17.41 o 
  13  11   3        4.61        4.88     20.13 o 
  14  11   3       89.10       98.03     26.53 o 
 -13  12   3       20.16       12.30     18.82 o 
 -12  12   3     1083.33     1080.34     49.02 o 
 -11  12   3      574.76      627.07     39.05 o 
 -10  12   3     4879.52     5217.59    139.71 o 
  -9  12   3      277.20      277.40     24.17 o 
  -8  12   3     5025.40     5049.29     73.96 o 
  -7  12   3       46.88       45.23     13.07 o 
  -6  12   3      810.64      735.99     27.73 o 
  -5  12   3      488.72      493.54     26.00 o 
  -4  12   3     1514.67     1503.41     35.81 o 
  -3  12   3       31.81       11.38      9.85 o 
  -2  12   3     1124.73     1228.73     32.13 o 
  -1  12   3     1098.92     1088.49     31.54 o 
   0  12   3     1222.53     1285.66     34.30 o 
   1  12   3       72.96      103.99     14.27 o 
   2  12   3     3934.86     4009.68     56.95 o 
   3  12   3     3410.21     3579.64     54.35 o 
   4  12   3     3056.74     3092.28     51.09 o 
   5  12   3     3327.00     3305.32     53.70 o 
   6  12   3      220.46      231.11     18.05 o 
   7  12   3        0.89       13.27     11.04 o 
   8  12   3      686.86      718.10     28.26 o 
   9  12   3      128.68      116.90     20.19 o 
  10  12   3       51.31       42.11     17.27 o 
  11  12   3      643.27      665.66     43.75 o 
  12  12   3      589.39      534.67     41.66 o 
  13  12   3        2.99        6.35     21.50 o 
 -12  13   3        4.15      -16.62     16.62 o 
 -11  13   3      449.00      463.93     36.01 o 
 -10  13   3      239.86      211.70     35.31 o 
  -9  13   3      581.17      572.93     57.10 o 
  -8  13   3      729.62      663.38     32.74 o 
  -7  13   3        2.75       12.95     11.94 o 
  -6  13   3      418.91      460.94     24.01 o 
  -5  13   3      210.23      205.00     26.33 o 
  -4  13   3       63.18       69.01     14.93 o 
  -3  13   3        8.13        9.38     11.36 o 
  -2  13   3       95.52       62.99     15.19 o 
  -1  13   3       82.34       54.12     13.30 o 
   0  13   3     1023.33     1005.84     32.50 o 
   1  13   3        0.56       12.56     11.52 o 
   2  13   3       23.21       50.98     12.24 o 
   3  13   3      428.73      460.52     25.28 o 
   4  13   3      141.28      138.46     16.42 o 
   5  13   3      807.46      818.94     29.34 o 
   6  13   3      526.52      565.28     25.98 o 
   7  13   3      598.05      637.00     27.56 o 
   8  13   3      206.54      287.87     21.30 o 
   9  13   3      358.86      361.90     26.47 o 
  10  13   3      253.56      287.74     25.66 o 
  11  13   3       57.16       18.23     17.65 o 
  12  13   3      293.56      240.98     32.95 o 
 -11  14   3      800.81      793.76     53.66 o 
 -10  14   3      179.53      199.34     32.27 o 
  -9  14   3       29.11        5.95     16.74 o 
  -8  14   3      930.99      984.67     39.43 o 
  -7  14   3     2011.56     2059.17     53.18 o 
  -6  14   3        5.58        8.70     12.11 o 
  -5  14   3      151.51      152.65     18.10 o 
  -4  14   3     4971.24     5188.81    101.86 o 
  -3  14   3      320.24      307.22     23.91 o 
  -2  14   3     3566.72     3688.13     61.98 o 
  -1  14   3      773.88      775.64     36.93 o 
   0  14   3        1.41       -2.30     11.79 o 
   1  14   3      480.57      432.40     38.16 o 
   2  14   3       29.69       33.21     13.31 o 
   3  14   3      149.17      165.31     17.00 o 
   4  14   3       41.59       18.13     12.18 o 
   5  14   3     3414.15     3472.38     59.12 o 
   6  14   3     1835.17     1889.53     44.58 o 
   7  14   3     1242.34     1259.97     37.69 o 
   8  14   3      401.78      411.18     28.51 o 
   9  14   3     1660.78     1615.48     54.98 o 
  10  14   3      448.62      413.29     39.25 o 
  11  14   3     1828.39     1893.61     54.71 o 
 -10  15   3      286.52      229.17     39.97 o 
  -9  15   3        0.20      -13.89     23.35 o 
  -8  15   3      628.10      639.37     50.70 o 
  -7  15   3      202.24      280.23     52.32 o 
  -6  15   3       80.76       63.86     19.24 o 
  -5  15   3       14.49       16.10     16.60 o 
  -4  15   3      103.53      159.76     23.82 o 
  -3  15   3      792.24      792.84     35.13 o 
  -2  15   3       83.57       97.29     24.70 o 
  -1  15   3      157.60      165.76     20.78 o 
   0  15   3     1316.26     1329.96     39.66 o 
   1  15   3       12.95       38.23     14.52 o 
   2  15   3     1520.66     1624.21     65.21 o 
   3  15   3        0.04        4.23     11.70 o 
   4  15   3      308.10      293.12     21.73 o 
   5  15   3      809.36      740.91     30.52 o 
   6  15   3        9.55       20.37     13.53 o 
   7  15   3       95.02      112.43     18.62 o 
   8  15   3       15.48        8.01     15.34 o 
   9  15   3      562.60      618.52     34.96 o 
  -8  16   3      197.27      287.59     40.63 o 
  -7  16   3       16.73       -5.02     22.00 o 
  -6  16   3       48.00       16.97     30.96 o 
  -5  16   3      278.69      372.18     57.19 o 
  -4  16   3        0.23       -7.87     19.91 o 
  -3  16   3      614.63      656.31     49.36 o 
  -2  16   3        4.76        4.48     15.38 o 
  -1  16   3     1235.06     1230.09     45.43 o 
   0  16   3      213.42      182.77     23.94 o 
   1  16   3     1096.16     1164.44     45.56 o 
   2  16   3      151.81      133.31     26.83 o 
   3  16   3      735.79      724.58     45.67 o 
   4  16   3      148.74      177.53     21.84 o 
   5  16   3      889.48      853.88     46.56 o 
   6  16   3      403.82      355.53     45.70 o 
   7  16   3      156.53      167.97     26.99 o 
  -5  17   3     2035.18     2097.73    122.25 o 
  -4  17   3      472.81      421.86     65.94 o 
  -3  17   3      373.64      392.82     63.14 o 
  -2  17   3      539.69      459.32     37.26 o 
  -1  17   3     1266.55     1317.96     64.72 o 
   0  17   3       89.20       65.65     19.93 o 
   1  17   3      988.86     1089.43     45.97 o 
   2  17   3      275.75      310.23     49.43 o 
   3  17   3      238.40      201.62     27.41 o 
   4  17   3       79.92       53.86     20.08 o 
   5  17   3       77.38      103.42     20.98 o 
 -18   0   4      134.70      160.32     36.53 o 
 -17   0   4     1777.15     1992.86    109.05 o 
 -16   0   4      274.68      257.51     37.89 o 
 -15   0   4     1939.44     2064.97     99.25 o 
 -14   0   4     1388.99     1377.28     77.22 o 
 -13   0   4      492.31      486.10     42.35 o 
 -12   0   4     6520.26     6230.15    139.74 o 
 -11   0   4     1114.14     1239.39     55.59 o 
 -10   0   4     3136.82     3187.23     84.33 o 
  -9   0   4     6470.45     6581.47    124.78 o 
  -8   0   4    32792.28    33565.89    402.43 o 
  -7   0   4    23601.23    23907.45    229.76 o 
  -6   0   4     4026.86     3745.84     54.59 o 
  -5   0   4    12891.88    13430.12    121.30 o 
  -4   0   4      233.80      191.10     10.89 o 
  -3   0   4     1650.62     1814.79     29.58 o 
  -2   0   4     8878.95     9169.84     99.82 o 
  -1   0   4      133.12       98.45     11.84 o 
   0   0   4      194.44      194.87     24.74 o 
   1   0   4     3386.97     4140.12     55.27 o 
   2   0   4     8620.82     8519.05    110.66 o 
   3   0   4       67.04       46.15      7.91 o 
   4   0   4      290.86      259.45     19.72 o 
   5   0   4    14099.19    13075.86    129.23 o 
   6   0   4     5151.12     4494.35     58.87 o 
   7   0   4     5763.53     5394.13     77.49 o 
   8   0   4    11171.18    10938.27    235.07 o 
   9   0   4      212.79      240.79     19.61 o 
  10   0   4        6.49       14.02     11.59 o 
  11   0   4      761.65      827.97     46.38 o 
  12   0   4       29.59       33.10     20.40 o 
  13   0   4       30.95       42.60     21.83 o 
  14   0   4     4003.27     4396.39    113.07 o 
  15   0   4     1047.05     1080.17     87.80 o 
  16   0   4     1110.85     1389.92    100.92 o 
  17   0   4       38.80       24.49     33.06 o 
  18   0   4     2279.76     2620.33    146.22 o 
 -18   1   4      208.26      221.23     28.34 o 
 -17   1   4       50.98       54.94     20.90 o 
 -16   1   4     1054.86      972.70     43.53 o 
 -15   1   4      457.55      458.87     31.72 o 
 -14   1   4      316.77      311.70     27.04 o 
 -13   1   4      773.33      749.91     61.29 o 
 -12   1   4       81.88       96.27     17.61 o 
 -11   1   4     3504.96     3350.06     64.31 o 
 -10   1   4        1.47        7.48     10.99 o 
  -9   1   4      950.68      882.13     37.94 o 
  -8   1   4     5396.49     5514.58     90.68 o 
  -7   1   4      416.79      444.40     12.81 o 
  -6   1   4      590.09      621.20     14.34 o 
  -5   1   4     1151.00     1271.53     19.06 o 
  -4   1   4     4119.27     3967.50     34.61 o 
  -3   1   4     1787.47     1940.21     23.29 o 
  -2   1   4     2789.22     2591.61     29.64 o 
  -1   1   4       96.00      121.05      9.39 o 
   0   1   4    12879.87    12884.61     91.61 o 
   1   1   4       17.66       22.32      5.02 o 
   2   1   4     8713.94     8962.96     75.95 o 
   3   1   4      618.59      415.87     12.03 o 
   4   1   4       17.56       72.51      5.98 o 
   5   1   4     2881.53     2610.16     26.85 o 
   6   1   4       83.54      105.29      8.40 o 
   7   1   4     6763.68     7052.29     71.19 o 
   8   1   4       90.58      123.87     10.51 o 
   9   1   4      241.62      245.49     13.95 o 
  10   1   4      157.22      168.47     14.85 o 
  11   1   4     1691.61     1712.97     38.77 o 
  12   1   4        6.57       17.24     13.93 o 
  13   1   4       12.23       33.79     15.23 o 
  14   1   4      762.08      822.31     47.34 o 
  15   1   4       68.95       50.16     25.19 o 
  16   1   4      727.94      817.86     58.47 o 
  17   1   4       50.43       42.05     39.88 o 
 -18   2   4        3.13       19.50     19.96 o 
 -17   2   4        0.83       -4.28     17.77 o 
 -16   2   4      997.19      966.77     43.45 o 
 -15   2   4        7.98       -2.63     14.64 o 
 -14   2   4     3586.91     3531.72     73.55 o 
 -13   2   4     1174.46     1107.21     41.19 o 
 -12   2   4     1991.64     1935.01     50.85 o 
 -11   2   4       21.93       11.07     18.20 o 
 -10   2   4     4649.61     4548.86     73.41 o 
  -9   2   4     2945.07     2990.75     56.10 o 
  -8   2   4    10070.61     9433.21     91.19 o 
  -7   2   4     1551.56     1502.70     43.98 o 
  -6   2   4      330.55      451.75     12.97 o 
  -5   2   4     1556.35     1368.52     23.20 o 
  -4   2   4       46.03       33.78      6.89 o 
  -3   2   4     1429.16     1256.87     20.27 o 
  -2   2   4       20.31       23.91      4.25 o 
  -1   2   4     9921.05     8364.84     71.55 o 
   0   2   4     2158.52     2602.57     29.09 o 
   1   2   4    16110.47    15024.03    108.00 o 
   2   2   4     2870.22     2867.23     30.98 o 
   3   2   4     7285.01     7034.02     58.35 o 
   4   2   4     8541.50     8282.45     65.92 o 
   5   2   4    15763.68    15638.47    111.33 o 
   6   2   4      735.51      802.84     14.81 o 
   7   2   4     2567.39     2490.33     29.76 o 
   8   2   4     1120.52     1091.09     41.16 o 
   9   2   4       16.35        8.30      9.54 o 
  10   2   4      921.95      900.55     28.21 o 
  11   2   4      240.75      283.41     21.57 o 
  12   2   4     3072.79     3176.26     60.09 o 
  13   2   4      547.29      541.39     26.38 o 
  14   2   4     1777.23     1763.29     60.47 o 
  15   2   4      314.27      257.64     53.87 o 
  16   2   4      107.71      131.68     37.43 o 
  17   2   4      863.27      857.22     61.99 o 
 -18   3   4      755.54      771.95     43.03 o 
 -17   3   4     1601.95     1629.25     56.38 o 
 -16   3   4       13.85       16.49     17.77 o 
 -15   3   4      121.13       54.24     18.04 o 
 -14   3   4      242.55      213.90     23.53 o 
 -13   3   4       11.58       -4.94     14.53 o 
 -12   3   4     1372.50     1288.67     42.00 o 
 -11   3   4     2496.90     2553.75     60.75 o 
 -10   3   4     4887.32     4859.12     76.28 o 
  -9   3   4       72.03       87.21     11.71 o 
  -8   3   4     2732.38     2740.74     42.65 o 
  -7   3   4       79.25       70.58      8.56 o 
  -6   3   4       58.10       86.52      7.54 o 
  -5   3   4    13167.60    13137.91     91.60 o 
  -4   3   4     8524.52     8491.01     69.40 o 
  -3   3   4     5243.74     5690.67     51.32 o 
  -2   3   4     1403.57     1351.65     24.27 o 
  -1   3   4     5961.14     6624.81     50.24 o 
   0   3   4     1472.13     1545.35     21.39 o 
   1   3   4     1406.62     1315.01     19.32 o 
   2   3   4     2242.19     2262.33     26.69 o 
   3   3   4     1414.96     1492.96     19.61 o 
   4   3   4     2178.92     1928.56     28.00 o 
   5   3   4      335.78      346.66     14.93 o 
   6   3   4      112.58       95.34      9.94 o 
   7   3   4     2743.79     2800.65     45.30 o 
   8   3   4     6846.07     6770.25     76.44 o 
   9   3   4      230.86      245.58     16.72 o 
  10   3   4     6907.90     6930.20     82.52 o 
  11   3   4      158.01      160.85     17.06 o 
  12   3   4      197.94      167.22     17.22 o 
  13   3   4      567.38      524.24     29.71 o 
  14   3   4        3.71      -12.60     12.60 o 
  15   3   4        8.23       12.42     18.03 o 
  16   3   4       82.86       27.61     25.79 o 
  17   3   4      101.74      128.53     82.29 o 
 -17   4   4      335.50      291.71     29.55 o 
 -16   4   4     1187.75     1317.04     49.85 o 
 -15   4   4      142.79      121.78     21.75 o 
 -14   4   4     1904.53     1850.91     79.24 o 
 -13   4   4      129.13      111.45     19.53 o 
 -12   4   4     3486.03     3420.61     67.79 o 
 -11   4   4      696.49      686.92     37.59 o 
 -10   4   4     1607.62     1537.86     69.17 o 
  -9   4   4      668.78      618.91     22.33 o 
  -8   4   4     4889.61     4598.40     65.99 o 
  -7   4   4      993.82      890.61     22.17 o 
  -6   4   4     9629.35     9331.32     81.64 o 
  -5   4   4     3559.74     3474.44     36.61 o 
  -4   4   4    12357.18    12180.09     93.00 o 
  -3   4   4     4789.71     4642.84     45.54 o 
  -2   4   4     9742.93     9539.59     75.00 o 
  -1   4   4     9119.89     8731.79     69.09 o 
   0   4   4     2308.50     2090.53     31.12 o 
   1   4   4    13376.19    13047.23    106.46 o 
   2   4   4       20.11       16.36      4.32 o 
   3   4   4     3708.12     3309.11     37.37 o 
   4   4   4     4261.98     4654.70     48.42 o 
   5   4   4    11921.09    11747.80     94.86 o 
   6   4   4       58.70       63.43      8.92 o 
   7   4   4     9324.50     9153.47     91.30 o 
   8   4   4        3.50       -1.90      8.96 o 
   9   4   4     8027.59     7982.86     88.33 o 
  10   4   4        5.29        2.56      9.81 o 
  11   4   4      677.21      676.39     26.77 o 
  12   4   4      122.75      113.61     16.02 o 
  13   4   4       63.28       62.03     16.62 o 
  14   4   4      418.73      432.01     29.76 o 
  15   4   4      770.35      794.74     43.60 o 
  16   4   4        1.60       -7.17     32.62 o 
  17   4   4      282.38      272.07     42.13 o 
 -17   5   4      748.24      817.62     43.64 o 
 -16   5   4       45.38       86.24     21.10 o 
 -15   5   4       11.54       -1.70     15.06 o 
 -14   5   4      217.89      196.89     23.68 o 
 -13   5   4      190.39      148.89     21.55 o 
 -12   5   4      883.68      886.86     45.89 o 
 -11   5   4      366.18      353.91     29.01 o 
 -10   5   4       30.48       41.35     11.01 o 
  -9   5   4      359.63      387.93     20.52 o 
  -8   5   4        0.09       18.61      8.11 o 
  -7   5   4     1961.82     2023.23     33.55 o 
  -6   5   4      168.44      154.95     11.25 o 
  -5   5   4     1015.48      989.48     19.62 o 
  -4   5   4     2771.65     2623.19     33.24 o 
  -3   5   4      520.61      673.82     16.44 o 
  -2   5   4      234.52      363.05     11.60 o 
  -1   5   4     3427.55     3223.19     41.38 o 
   0   5   4     1622.15     1639.45     34.97 o 
   1   5   4      562.31      586.68     16.70 o 
   2   5   4     4931.06     4757.80     73.32 o 
   3   5   4     4328.04     4601.03     46.68 o 
   4   5   4       61.13       24.71      6.36 o 
   5   5   4     8818.47     8418.14     75.40 o 
   6   5   4     1002.08     1134.66     24.97 o 
   7   5   4      926.59      903.32     32.30 o 
   8   5   4     2275.79     2177.94     40.69 o 
   9   5   4     3511.41     3397.51     59.77 o 
  10   5   4        2.00       -0.27     11.00 o 
  11   5   4     2671.24     2703.12     50.69 o 
  12   5   4     1256.82     1252.32     36.25 o 
  13   5   4      281.82      313.00     25.35 o 
  14   5   4      216.27      238.05     26.15 o 
  15   5   4     1350.29     1411.48     49.50 o 
  16   5   4       50.20       25.75     21.42 o 
  17   5   4     1589.11     1790.20     85.11 o 
 -17   6   4      608.17      600.61     46.06 o 
 -16   6   4      479.97      450.47     33.95 o 
 -15   6   4        0.94       13.74     17.01 o 
 -14   6   4       51.06       45.28     17.27 o 
 -13   6   4      330.05      351.56     27.16 o 
 -12   6   4        9.06       18.00     13.79 o 
 -11   6   4       65.58       76.91     16.02 o 
 -10   6   4       98.72       98.75     13.27 o 
  -9   6   4        2.91        3.03      8.98 o 
  -8   6   4       29.91       20.13      8.24 o 
  -7   6   4       34.21       23.75     10.29 o 
  -6   6   4      591.97      504.85     17.41 o 
  -5   6   4      210.61      158.60     10.32 o 
  -4   6   4      454.91      387.00     23.52 o 
  -3   6   4     2755.68     2678.21     33.32 o 
  -2   6   4     2443.91     2410.93     54.99 o 
  -1   6   4      190.12      203.09     14.72 o 
   0   6   4      128.77      176.69     10.89 o 
   1   6   4        5.61       17.71      5.96 o 
   2   6   4      739.33      798.26     20.90 o 
   3   6   4      383.65      262.22     18.18 o 
   4   6   4     2143.93     1958.92     36.49 o 
   5   6   4      729.26      717.07     19.87 o 
   6   6   4     1950.93     1901.74     32.59 o 
   7   6   4     1911.02     1791.24     35.99 o 
   8   6   4     1236.99     1252.01     31.54 o 
   9   6   4     2697.30     2637.46     47.39 o 
  10   6   4     2865.57     2737.44     49.85 o 
  11   6   4       38.94       35.29     12.36 o 
  12   6   4      396.21      381.90     26.85 o 
  13   6   4       39.40       25.21     18.50 o 
  14   6   4       25.41       12.29     17.86 o 
  15   6   4        6.82       -3.07     18.06 o 
  16   6   4      847.59      918.77     51.76 o 
 -16   7   4       53.22       37.82     21.80 o 
 -15   7   4      326.12      396.36     31.23 o 
 -14   7   4       48.45       56.78     18.98 o 
 -13   7   4      726.25      686.59     34.88 o 
 -12   7   4       16.72       20.18     17.92 o 
 -11   7   4     2748.67     2729.81     51.31 o 
 -10   7   4       13.91       20.08     10.74 o 
  -9   7   4     1707.23     1658.65     34.22 o 
  -8   7   4        1.00        7.55      8.21 o 
  -7   7   4      297.09      276.61     14.87 o 
  -6   7   4      101.07      114.97     10.86 o 
  -5   7   4     2117.54     2014.91     40.36 o 
  -4   7   4     3306.93     3102.36     44.86 o 
  -3   7   4      907.02      938.53     24.42 o 
  -2   7   4     3089.18     2758.03     46.90 o 
  -1   7   4      227.96      256.80     13.54 o 
   0   7   4     1115.99     1056.17     22.30 o 
   1   7   4     4142.27     4071.89     45.85 o 
   2   7   4     7260.25     7294.24     88.12 o 
   3   7   4     1252.74     1264.97     30.02 o 
   4   7   4     2070.26     1922.71     37.49 o 
   5   7   4        2.14        0.99      8.52 o 
   6   7   4       77.94       82.97     12.33 o 
   7   7   4       28.06       44.58     11.16 o 
   8   7   4      856.47      786.68     31.03 o 
   9   7   4     1049.41     1048.23     35.42 o 
  10   7   4       63.91       90.09     16.60 o 
  11   7   4     2777.12     2746.84     59.80 o 
  12   7   4       93.22       64.24     20.30 o 
  13   7   4      830.06      847.26     45.32 o 
  14   7   4      858.89      914.21     48.68 o 
  15   7   4      551.78      528.58     40.85 o 
  16   7   4      468.42      502.87     41.95 o 
 -16   8   4      136.05      187.70     39.15 o 
 -15   8   4     1589.93     1673.43    143.77 o 
 -14   8   4      140.07      106.07     24.17 o 
 -13   8   4      180.06      227.40     28.68 o 
 -12   8   4      353.66      369.78     32.21 o 
 -11   8   4      309.23      300.36     23.47 o 
 -10   8   4     1676.05     1781.28     46.34 o 
  -9   8   4      315.80      316.69     20.14 o 
  -8   8   4       19.89       16.58      9.44 o 
  -7   8   4     1490.13     1609.75     36.25 o 
  -6   8   4        1.43       13.59      8.67 o 
  -5   8   4      573.12      607.21     21.72 o 
  -4   8   4      789.41      829.41     21.98 o 
  -3   8   4     7924.53     7883.02     73.95 o 
  -2   8   4    11438.78    11742.91    136.40 o 
  -1   8   4      210.15      231.40     12.88 o 
   0   8   4      205.43      238.53     12.65 o 
   1   8   4      316.10      306.25     16.73 o 
   2   8   4     3655.02     3614.26     52.83 o 
   3   8   4     5424.32     5400.27     62.06 o 
   4   8   4     1237.55     1309.35     32.14 o 
   5   8   4      571.44      604.77     23.58 o 
   6   8   4      105.90       86.82     12.42 o 
   7   8   4     1713.71     1769.63     39.97 o 
   8   8   4        7.38       -5.31     10.76 o 
   9   8   4        3.27       -2.81     14.44 o 
  10   8   4     6514.20     6197.86     93.79 o 
  11   8   4       22.94       34.87     19.40 o 
  12   8   4     1452.44     1468.92     57.15 o 
  13   8   4      250.43      236.48     30.36 o 
  14   8   4      201.86      179.92     32.80 o 
  15   8   4      709.35      769.81     48.36 o 
 -15   9   4      794.43      999.78     66.36 o 
 -14   9   4      130.64      135.69     32.81 o 
 -13   9   4      490.88      534.85     39.78 o 
 -12   9   4       90.50       49.14     20.10 o 
 -11   9   4      669.60      705.42     35.69 o 
 -10   9   4     1317.50     1290.22     41.08 o 
  -9   9   4     1899.61     1909.62     43.12 o 
  -8   9   4     4062.13     4112.41     64.15 o 
  -7   9   4     6283.21     6269.15     78.43 o 
  -6   9   4     3952.58     3855.90     57.67 o 
  -5   9   4    12134.58    12327.66    131.99 o 
  -4   9   4     2836.86     2849.38     41.33 o 
  -3   9   4    10325.03    10149.18     92.44 o 
  -2   9   4     4499.00     4443.34     52.78 o 
  -1   9   4     9868.65     9842.65     88.27 o 
   0   9   4     1056.34     1016.64     28.36 o 
   1   9   4      727.79      742.06     29.96 o 
   2   9   4      693.97      709.03     24.56 o 
   3   9   4       21.57       22.69     11.61 o 
   4   9   4     2835.25     2721.23     44.25 o 
   5   9   4        2.39       -4.82      8.04 o 
   6   9   4     3130.10     3152.53     53.92 o 
   7   9   4      292.59      318.03     20.34 o 
   8   9   4     4214.97     4333.11     67.41 o 
   9   9   4      628.90      570.01     30.11 o 
  10   9   4     4919.62     4746.85     82.62 o 
  11   9   4       28.48       42.79     19.60 o 
  12   9   4      439.65      419.63     35.97 o 
  13   9   4       89.53      144.49     27.07 o 
  14   9   4       33.15       43.62     22.49 o 
  15   9   4       39.79       24.79     23.59 o 
 -15  10   4       76.20       92.25     33.78 o 
 -14  10   4       27.78       24.00     25.17 o 
 -13  10   4       35.91       47.28     25.93 o 
 -12  10   4      145.52      187.09     22.20 o 
 -11  10   4      603.36      555.02     40.16 o 
 -10  10   4       30.91       32.91     17.01 o 
  -9  10   4     4061.20     4173.61     66.20 o 
  -8  10   4      305.55      270.81     19.42 o 
  -7  10   4      884.85      851.35     29.23 o 
  -6  10   4     5459.33     5659.96     73.99 o 
  -5  10   4      929.83      936.10     32.26 o 
  -4  10   4     7877.48     7950.86     79.03 o 
  -3  10   4     4459.32     4418.07     54.54 o 
  -2  10   4     1568.86     1531.80     30.97 o 
  -1  10   4      343.47      337.74     18.70 o 
   0  10   4     5071.95     5015.26     66.92 o 
   1  10   4      536.51      531.97     27.24 o 
   2  10   4     3150.51     3275.88     53.89 o 
   3  10   4      886.92      934.46     27.09 o 
   4  10   4      186.35      195.44     15.42 o 
   5  10   4      222.96      197.05     15.71 o 
   6  10   4       63.07       90.76     18.92 o 
   7  10   4      271.18      277.85     20.34 o 
   8  10   4      890.62      915.77     32.87 o 
   9  10   4     3819.59     3842.61     66.44 o 
  10  10   4       46.24       20.32     14.47 o 
  11  10   4       65.49       60.65     21.63 o 
  12  10   4     1430.54     1230.11     55.30 o 
  13  10   4      155.32      118.29     27.23 o 
  14  10   4     1524.55     1438.71     62.86 o 
 -14  11   4       51.31       37.50     26.69 o 
 -13  11   4     1743.83     1819.77     82.08 o 
 -12  11   4      371.75      324.42     31.21 o 
 -11  11   4       87.57      132.23     28.81 o 
 -10  11   4     1347.87     1365.05     44.45 o 
  -9  11   4     1456.89     1514.53     47.74 o 
  -8  11   4     1135.07     1115.83     34.70 o 
  -7  11   4      846.11      874.57     30.59 o 
  -6  11   4       68.29       95.85     14.42 o 
  -5  11   4     1264.34     1367.96     44.25 o 
  -4  11   4       66.19       69.50     12.58 o 
  -3  11   4      454.98      475.37     19.96 o 
  -2  11   4     2585.67     2540.19     46.72 o 
  -1  11   4       27.42       34.35     11.14 o 
   0  11   4    11473.53    11518.16    117.25 o 
   1  11   4     1634.39     1648.46     38.99 o 
   2  11   4     1640.61     1647.15     39.52 o 
   3  11   4       27.32       42.74     11.50 o 
   4  11   4      234.85      233.61     16.89 o 
   5  11   4      532.17      575.81     24.06 o 
   6  11   4     1595.67     1688.33     38.83 o 
   7  11   4      518.21      495.63     24.05 o 
   8  11   4       30.54       24.87     13.41 o 
   9  11   4     1602.74     1626.14     44.38 o 
  10  11   4       20.51       27.53     16.93 o 
  11  11   4     2842.80     2816.99     81.10 o 
  12  11   4      771.36      666.27     73.36 o 
  13  11   4     2298.10     2422.44     97.64 o 
 -13  12   4        0.04      -21.60     21.60 o 
 -12  12   4      880.55      850.28     69.32 o 
 -11  12   4       61.02       45.86     18.69 o 
 -10  12   4      379.28      362.53     27.64 o 
  -9  12   4      155.82      139.64     20.54 o 
  -8  12   4      541.31      545.92     27.02 o 
  -7  12   4      833.83      794.18     30.61 o 
  -6  12   4     1086.06     1073.42     33.68 o 
  -5  12   4      439.89      454.83     32.04 o 
  -4  12   4      223.28      208.46     20.09 o 
  -3  12   4      228.48      232.56     18.21 o 
  -2  12   4      226.80      222.36     18.09 o 
  -1  12   4      914.13      928.90     30.76 o 
   0  12   4      183.92      163.09     24.16 o 
   1  12   4      557.54      519.04     26.04 o 
   2  12   4      864.05      850.10     30.52 o 
   3  12   4       12.99        2.40      9.95 o 
   4  12   4      552.46      541.33     24.26 o 
   5  12   4       73.90       92.73     14.66 o 
   6  12   4       25.64       48.67     13.07 o 
   7  12   4      600.85      559.48     25.86 o 
   8  12   4       58.18       75.29     16.50 o 
   9  12   4       57.31       27.66     15.17 o 
  10  12   4      397.82      407.39     31.82 o 
  11  12   4      136.30      177.85     33.78 o 
  12  12   4      359.36      420.19     34.25 o 
 -12  13   4      101.48      153.81     27.44 o 
 -11  13   4      150.01      102.18     28.56 o 
 -10  13   4       42.02       88.93     22.60 o 
  -9  13   4      503.51      490.74     28.02 o 
  -8  13   4      293.01      284.69     22.27 o 
  -7  13   4      815.20      924.65     35.12 o 
  -6  13   4      588.16      643.62     28.29 o 
  -5  13   4      202.09      170.56     25.15 o 
  -4  13   4      298.70      249.81     25.59 o 
  -3  13   4      826.42      738.44     32.00 o 
  -2  13   4       66.15       60.98     14.23 o 
  -1  13   4      203.65      214.30     19.21 o 
   0  13   4     1630.49     1616.66     41.55 o 
   1  13   4     1056.51     1045.04     38.04 o 
   2  13   4       14.79       -0.66     11.54 o 
   3  13   4      327.25      288.99     22.01 o 
   4  13   4     1061.90     1081.04     32.89 o 
   5  13   4       40.85       55.89     13.72 o 
   6  13   4     3456.08     3510.66     61.34 o 
   7  13   4     2811.61     2830.03     61.62 o 
   8  13   4      114.62      130.79     17.93 o 
   9  13   4      589.12      592.24     36.83 o 
  10  13   4      232.66      220.53     27.23 o 
  11  13   4       40.82        3.73     18.39 o 
 -10  14   4      757.72      795.36     58.64 o 
  -9  14   4      356.14      408.56     29.32 o 
  -8  14   4       41.79       59.44     15.77 o 
  -7  14   4       23.82       11.19     13.39 o 
  -6  14   4      326.27      374.94     24.20 o 
  -5  14   4      440.75      413.38     39.22 o 
  -4  14   4      192.31      190.85     27.96 o 
  -3  14   4      264.43      239.02     26.27 o 
  -2  14   4      168.25      168.85     18.34 o 
  -1  14   4       45.53       61.26     14.96 o 
   0  14   4     1429.07     1204.84     37.72 o 
   1  14   4      531.28      583.74     28.70 o 
   2  14   4     1517.17     1325.71     42.36 o 
   3  14   4     1011.72      980.18     36.36 o 
   4  14   4      127.63      134.73     21.82 o 
   5  14   4      245.33      262.50     21.48 o 
   6  14   4      284.13      359.66     26.49 o 
   7  14   4      119.19      124.76     18.30 o 
   8  14   4       87.74      111.38     17.90 o 
   9  14   4       14.87       47.39     21.31 o 
  10  14   4       13.29       -1.67     26.10 o 
  -9  15   4      961.82     1019.86     78.86 o 
  -8  15   4       12.12       33.66     16.79 o 
  -7  15   4     2075.52     2100.64     65.25 o 
  -6  15   4     1508.01     1549.37     49.07 o 
  -5  15   4      527.04      564.17     37.89 o 
  -4  15   4      836.22      715.65     40.52 o 
  -3  15   4     1082.43     1068.57     92.04 o 
  -2  15   4      419.07      397.86     25.06 o 
  -1  15   4      488.12      552.39     33.21 o 
   0  15   4     2053.65     2211.48     51.72 o 
   1  15   4       32.47        7.90     14.03 o 
   2  15   4      530.28      601.75     30.76 o 
   3  15   4      173.46      145.32     20.08 o 
   4  15   4      542.28      629.31     32.23 o 
   5  15   4      237.78      239.01     22.08 o 
   6  15   4     2000.15     2094.27     49.42 o 
   7  15   4      182.08      161.34     20.01 o 
   8  15   4      522.19      597.10     34.13 o 
  -7  16   4      429.36      410.43     42.17 o 
  -6  16   4      128.73      108.86     28.65 o 
  -5  16   4       56.61       21.30     29.98 o 
  -4  16   4      165.56      164.83     32.94 o 
  -3  16   4      502.33      502.33     37.07 o 
  -2  16   4       91.00       91.77     27.51 o 
  -1  16   4       38.63       23.17     15.23 o 
   0  16   4       75.86      105.63     19.71 o 
   1  16   4      403.62      408.03     41.35 o 
   2  16   4       92.81       73.72     18.48 o 
   3  16   4      517.19      526.47     30.93 o 
   4  16   4      160.27      172.30     32.03 o 
   5  16   4       56.75       63.70     17.50 o 
   6  16   4      142.80      120.63     20.04 o 
  -3  17   4        0.68       27.18     24.65 o 
  -2  17   4      755.31      786.81    116.57 o 
  -1  17   4      153.38      124.08     26.55 o 
   0  17   4      982.74     1080.31     72.50 o 
   1  17   4       62.10       34.64     19.72 o 
   2  17   4      419.54      470.14     41.98 o 
   3  17   4      711.59      707.38     41.38 o 
 -17   1   5      220.23      259.42     29.64 o 
 -16   1   5      303.74      255.13     30.27 o 
 -15   1   5      225.46      224.93     36.18 o 
 -14   1   5      295.48      218.86     25.05 o 
 -13   1   5     1375.94     1322.87     45.95 o 
 -12   1   5      577.68      653.67     33.03 o 
 -11   1   5      600.67      543.06     29.05 o 
 -10   1   5     5507.42     5262.51     81.62 o 
  -9   1   5      114.18      139.19     27.44 o 
  -8   1   5     2917.89     2981.30     55.08 o 
  -7   1   5     8633.20     8556.68     84.37 o 
  -6   1   5    17165.02    16289.32    111.23 o 
  -5   1   5     2438.63     2340.36     28.99 o 
  -4   1   5    14333.34    13920.36     90.17 o 
  -3   1   5     1443.08     1558.81     22.57 o 
  -2   1   5     9061.42     8694.33     71.27 o 
  -1   1   5    11873.83    12603.28     94.13 o 
   0   1   5     3537.21     2802.74     32.91 o 
   1   1   5     1273.83     1384.51     22.35 o 
   2   1   5     9431.97     8383.82     72.35 o 
   3   1   5     7824.14     8153.15     68.64 o 
   4   1   5     1059.54      852.43     18.47 o 
   5   1   5     1422.20     1509.27     25.73 o 
   6   1   5    13283.56    12571.31    101.12 o 
   7   1   5     1289.93     1171.23     22.25 o 
   8   1   5     7922.30     8021.34     76.78 o 
   9   1   5     5815.12     5648.15     63.05 o 
  10   1   5       69.25       75.17     12.83 o 
  11   1   5       17.84       13.75     14.36 o 
  12   1   5     1242.17     1363.48     43.71 o 
  13   1   5      745.14      831.02     37.15 o 
  14   1   5       61.79       48.04     18.07 o 
  15   1   5     2982.86     3172.84     85.00 o 
  16   1   5      180.03      156.91     34.85 o 
  17   1   5      106.56      153.75     36.43 o 
 -17   2   5       43.61       28.19     19.95 o 
 -16   2   5      881.66      823.17     55.11 o 
 -15   2   5       12.31       24.91     18.38 o 
 -14   2   5      458.78      432.92     30.87 o 
 -13   2   5     1074.53     1050.03     41.91 o 
 -12   2   5       16.99        3.31     17.75 o 
 -11   2   5     4501.17     4379.36     91.38 o 
 -10   2   5     3687.09     3577.83     65.96 o 
  -9   2   5     1511.63     1501.25     40.64 o 
  -8   2   5      100.26       87.54     11.08 o 
  -7   2   5     1775.41     1718.25     30.18 o 
  -6   2   5     2381.15     2653.32     31.81 o 
  -5   2   5     3829.04     3801.91     39.36 o 
  -4   2   5      140.98      185.33     10.07 o 
  -3   2   5      389.18      400.95     12.30 o 
  -2   2   5      151.32      120.80      7.42 o 
  -1   2   5       58.44       46.31      6.41 o 
   0   2   5      478.66      415.17     12.97 o 
   1   2   5     2496.04     2790.70     32.90 o 
   2   2   5      172.76      268.91     10.80 o 
   3   2   5        0.17        1.26      4.77 o 
   4   2   5      650.70      689.66     16.52 o 
   5   2   5     1069.51     1015.06     19.16 o 
   6   2   5      272.51      233.54     12.83 o 
   7   2   5     4425.27     4276.95     51.00 o 
   8   2   5      338.58      346.67     16.36 o 
   9   2   5       69.79       66.61     10.47 o 
  10   2   5     1498.89     1601.18     37.89 o 
  11   2   5       19.88       23.60     11.48 o 
  12   2   5     1401.56     1490.85     45.44 o 
  13   2   5     1263.90     1240.31     43.74 o 
  14   2   5       85.08       79.90     20.75 o 
  15   2   5        5.50        2.58     18.73 o 
  16   2   5      213.11      195.63     37.55 o 
  17   2   5        0.63        6.14     25.16 o 
 -17   3   5      363.09      309.03     37.99 o 
 -16   3   5       23.43       25.59     18.58 o 
 -15   3   5     1754.53     1810.40     56.24 o 
 -14   3   5       75.78       78.74     19.71 o 
 -13   3   5     4255.45     4241.68     80.65 o 
 -12   3   5      103.78       81.88     18.16 o 
 -11   3   5     2559.13     2545.08     57.78 o 
 -10   3   5      733.06      726.72     31.77 o 
  -9   3   5       71.79       52.75     13.91 o 
  -8   3   5     4164.00     4175.96     56.10 o 
  -7   3   5     1282.24     1176.01     25.62 o 
  -6   3   5       50.17       46.58      8.38 o 
  -5   3   5      380.64      350.73     12.60 o 
  -4   3   5     2169.19     2079.34     29.61 o 
  -3   3   5      896.40      849.40     18.78 o 
  -2   3   5       20.42        8.45      4.68 o 
  -1   3   5      624.80      555.61     13.97 o 
   0   3   5    13633.70    12968.82     96.89 o 
   1   3   5     2445.85     2582.26     31.46 o 
   2   3   5     3128.58     3051.06     34.91 o 
   3   3   5        8.09       10.21      5.24 o 
   4   3   5     1382.76     1418.89     23.21 o 
   5   3   5     1398.11     1373.11     27.04 o 
   6   3   5      643.27      645.26     19.64 o 
   7   3   5     1564.87     1450.21     29.41 o 
   8   3   5      805.28      803.04     28.11 o 
   9   3   5     6299.39     6197.66     68.82 o 
  10   3   5     3754.52     3762.62     62.68 o 
  11   3   5     1869.16     1934.72     43.05 o 
  12   3   5       24.46        6.80     11.35 o 
  13   3   5     1051.72     1129.60     41.68 o 
  14   3   5      902.62      871.99     45.75 o 
  15   3   5     1710.02     1887.37     66.35 o 
  16   3   5      101.42       81.61     30.00 o 
  17   3   5       81.72       92.17     31.34 o 
 -17   4   5      920.59      996.32     48.29 o 
 -16   4   5      828.88      889.61     46.20 o 
 -15   4   5      171.46      161.44     24.23 o 
 -14   4   5       31.31       24.62     20.95 o 
 -13   4   5       44.48       14.96     15.58 o 
 -12   4   5     1079.69     1010.32     39.76 o 
 -11   4   5       29.77       29.17     14.82 o 
 -10   4   5      175.31      162.10     21.30 o 
  -9   4   5    10054.76     9989.49    102.07 o 
  -8   4   5      352.61      343.65     16.27 o 
  -7   4   5     5115.59     5103.51     79.56 o 
  -6   4   5      854.31      840.20     21.92 o 
  -5   4   5      357.83      427.63     15.76 o 
  -4   4   5     9234.61     9012.93     76.69 o 
  -3   4   5     5091.70     4879.30     49.48 o 
  -2   4   5     1313.20     1556.50     24.77 o 
  -1   4   5       28.64       72.11      6.45 o 
   0   4   5     6307.69     6418.65     57.37 o 
   1   4   5     7139.77     8025.22     67.15 o 
   2   4   5     3089.18     3337.86     36.65 o 
   3   4   5     7986.88     7547.58     74.35 o 
   4   4   5     7330.92     7038.05    100.20 o 
   5   4   5    14850.28    14736.92    170.49 o 
   6   4   5     3882.06     4026.22     49.04 o 
   7   4   5     4173.66     4073.82     51.07 o 
   8   4   5      181.99      193.11     15.61 o 
   9   4   5     8690.12     8651.04     86.28 o 
  10   4   5        2.12       -1.69      9.49 o 
  11   4   5      497.16      472.06     23.93 o 
  12   4   5       48.16       53.14     13.68 o 
  13   4   5     1849.81     1870.03     45.78 o 
  14   4   5      264.28      322.92     31.85 o 
  15   4   5       18.25       45.40     21.07 o 
  16   4   5      685.68      730.33     46.90 o 
 -17   5   5      129.94      157.99     26.26 o 
 -16   5   5     1191.59     1136.28     48.59 o 
 -15   5   5        8.03       -4.64     17.87 o 
 -14   5   5        8.52       -4.19     16.01 o 
 -13   5   5       85.33       59.97     24.59 o 
 -12   5   5        4.35      -10.02     13.26 o 
 -11   5   5       30.64       40.87     15.45 o 
 -10   5   5     2090.75     2140.86     50.89 o 
  -9   5   5      147.85      203.09     15.70 o 
  -8   5   5     3945.38     3922.94     51.44 o 
  -7   5   5     1755.24     1739.27     32.17 o 
  -6   5   5       72.57       63.44      9.54 o 
  -5   5   5     6867.52     6875.53     71.48 o 
  -4   5   5       20.05       13.98      6.63 o 
  -3   5   5     2784.41     2744.88     35.32 o 
  -2   5   5      178.15      131.20      9.44 o 
  -1   5   5     3424.88     3711.41     48.47 o 
   0   5   5      354.94      452.31     17.32 o 
   1   5   5     3091.15     2940.94     41.27 o 
   2   5   5      215.60      161.72     14.53 o 
   3   5   5     7164.73     6974.75    137.73 o 
   4   5   5     6631.83     6118.61     70.82 o 
   5   5   5     6561.18     6463.82     93.60 o 
   6   5   5     5074.67     5288.83     67.52 o 
   7   5   5     2001.69     1934.30     47.11 o 
   8   5   5     2117.62     2167.63     43.16 o 
   9   5   5       31.18       13.47     10.34 o 
  10   5   5      963.41      924.49     34.79 o 
  11   5   5        1.52      -11.22     11.22 o 
  12   5   5      182.75      207.37     29.16 o 
  13   5   5        8.53       17.42     16.67 o 
  14   5   5       19.16       10.61     17.34 o 
  15   5   5      400.40      468.42     49.26 o 
  16   5   5      248.89      231.23     43.41 o 
 -16   6   5     2326.70     2507.63     69.31 o 
 -15   6   5     1370.38     1381.15     57.71 o 
 -14   6   5     1485.53     1531.89     51.22 o 
 -13   6   5      719.80      709.11     36.19 o 
 -12   6   5     2380.85     2344.28     58.29 o 
 -11   6   5        1.37        0.37     12.78 o 
 -10   6   5     3301.06     3385.45     55.62 o 
  -9   6   5      794.96      816.71     24.86 o 
  -8   6   5       22.84       33.10      9.08 o 
  -7   6   5      135.03      144.32     12.03 o 
  -6   6   5      343.91      329.27     17.49 o 
  -5   6   5      202.61      182.02     16.23 o 
  -4   6   5     7040.94     7068.04     75.38 o 
  -3   6   5    22036.60    21516.91    170.36 o 
  -2   6   5        0.10       17.09      8.25 o 
  -1   6   5    29445.68    29656.54    221.35 o 
   0   6   5     1467.32     1670.93     31.58 o 
   1   6   5     5256.23     4959.35     57.39 o 
   2   6   5     9443.65     9281.73    105.07 o 
   3   6   5     6391.07     5963.18     79.55 o 
   4   6   5      111.76      123.11     15.69 o 
   5   6   5     3419.14     3391.92     52.23 o 
   6   6   5       81.32      107.75     13.63 o 
   7   6   5       42.64       24.96     15.58 o 
   8   6   5      171.53      162.13     16.19 o 
   9   6   5      702.40      699.66     33.17 o 
  10   6   5     1523.11     1588.10     40.18 o 
  11   6   5      718.06      715.81     58.64 o 
  12   6   5     3362.97     3348.36     69.02 o 
  13   6   5      306.45      355.26     43.17 o 
  14   6   5       58.12       25.72     20.82 o 
  15   6   5     1241.60     1313.15     58.40 o 
  16   6   5        4.65      -13.53     26.36 o 
 -16   7   5      604.27      606.33     44.85 o 
 -15   7   5     1333.19     1348.49     60.19 o 
 -14   7   5     1736.35     1625.80     62.76 o 
 -13   7   5      106.60       84.93     22.84 o 
 -12   7   5       21.91        2.44     16.55 o 
 -11   7   5     3688.41     3480.24    102.70 o 
 -10   7   5       90.96      102.13     16.53 o 
  -9   7   5     2950.11     3024.86     58.52 o 
  -8   7   5     1497.91     1542.73     36.97 o 
  -7   7   5      668.42      671.59     24.92 o 
  -6   7   5     1917.48     1888.71     85.12 o 
  -5   7   5       84.12       78.34     13.26 o 
  -4   7   5     3362.34     3213.03     48.15 o 
  -3   7   5      233.34      232.11     19.54 o 
  -2   7   5    22345.95    21910.07    174.74 o 
  -1   7   5     4076.76     4148.31     54.11 o 
   0   7   5     6206.74     5994.70     80.02 o 
   1   7   5     2303.22     2389.15     46.89 o 
   2   7   5     9205.65     8885.19    104.48 o 
   3   7   5     5921.59     6096.38     95.70 o 
   4   7   5     7530.39     7336.27     83.72 o 
   5   7   5       38.02       27.63      9.39 o 
   6   7   5      751.13      750.84     26.53 o 
   7   7   5      262.22      226.34     17.67 o 
   8   7   5     1725.45     1693.04     47.38 o 
   9   7   5      431.37      484.65     24.71 o 
  10   7   5     1611.80     1529.66     41.07 o 
  11   7   5     4345.92     4345.74     80.55 o 
  12   7   5      421.28      457.03     29.55 o 
  13   7   5      152.67      128.08     25.49 o 
  14   7   5     1102.40      900.58     50.12 o 
  15   7   5       48.07       31.80     22.35 o 
 -15   8   5       26.15       35.18     24.60 o 
 -14   8   5       41.52       37.65     21.47 o 
 -13   8   5        3.30       14.06     42.45 o 
 -12   8   5       52.02       65.29     22.15 o 
 -11   8   5        0.30       14.51     16.88 o 
 -10   8   5      294.35      352.02     40.18 o 
  -9   8   5      506.23      495.68     32.08 o 
  -8   8   5      691.13      613.33     25.27 o 
  -7   8   5      139.85      124.21     14.33 o 
  -6   8   5     1747.52     1744.85     38.22 o 
  -5   8   5        2.06       -1.49      9.32 o 
  -4   8   5     1459.90     1449.40     32.89 o 
  -3   8   5        9.57       19.63      9.31 o 
  -2   8   5      112.17       93.77     11.84 o 
  -1   8   5        1.60        6.29      7.58 o 
   0   8   5      444.69      416.29     25.14 o 
   1   8   5      461.62      484.25     23.48 o 
   2   8   5     3331.01     3242.03     58.18 o 
   3   8   5      241.79      258.82     21.46 o 
   4   8   5      721.43      711.48     25.59 o 
   5   8   5      344.68      363.01     20.24 o 
   6   8   5      345.55      362.19     20.70 o 
   7   8   5     1247.46     1133.96     33.72 o 
   8   8   5     1471.74     1410.77     38.52 o 
   9   8   5      198.93      215.00     19.47 o 
  10   8   5      918.81      815.66     32.13 o 
  11   8   5      245.41      238.04     21.08 o 
  12   8   5      832.98      820.33     53.40 o 
  13   8   5      861.12      928.51     50.50 o 
  14   8   5      296.10      341.75     44.89 o 
  15   8   5      468.55      473.15     41.78 o 
 -15   9   5       97.38       88.99     26.90 o 
 -14   9   5      298.58      357.80     36.61 o 
 -13   9   5      485.90      479.96     48.69 o 
 -12   9   5      273.52      296.94     31.94 o 
 -11   9   5      162.71      169.63     20.77 o 
 -10   9   5      243.86      269.56     20.84 o 
  -9   9   5      411.11      407.73     23.67 o 
  -8   9   5     1048.24     1021.93     32.45 o 
  -7   9   5        5.31       -9.36      9.36 o 
  -6   9   5      589.36      617.99     24.78 o 
  -5   9   5     1122.54     1106.59     34.40 o 
  -4   9   5       29.32       26.01     11.99 o 
  -3   9   5     1365.59     1366.98     32.82 o 
  -2   9   5     2130.73     2050.07     44.52 o 
  -1   9   5     1697.46     1623.26     40.61 o 
   0   9   5     1286.96     1315.91     55.64 o 
   1   9   5      318.67      289.86     19.99 o 
   2   9   5       12.55       17.11     11.04 o 
   3   9   5      154.47      152.31     17.35 o 
   4   9   5      595.48      637.76     34.78 o 
   5   9   5      900.20      983.09     31.20 o 
   6   9   5      606.54      615.80     26.47 o 
   7   9   5       19.54       13.43     11.53 o 
   8   9   5        6.80        1.90     11.72 o 
   9   9   5        5.94       -3.55     12.22 o 
  10   9   5      866.84      779.42     32.43 o 
  11   9   5      982.56      921.16     35.38 o 
  12   9   5      345.00      381.06     31.11 o 
  13   9   5       39.93       35.45     18.94 o 
  14   9   5      359.46      312.75     36.39 o 
 -14  10   5      391.10      412.63     40.86 o 
 -13  10   5      143.22       90.42     25.64 o 
 -12  10   5      851.82      887.25     48.03 o 
 -11  10   5       54.45       35.25     16.01 o 
 -10  10   5      406.74      475.16     44.11 o 
  -9  10   5       13.64       25.55     12.77 o 
  -8  10   5      384.54      423.87     23.79 o 
  -7  10   5       43.85       37.94     12.67 o 
  -6  10   5     1777.37     1800.13     41.12 o 
  -5  10   5     1942.62     1903.56     46.25 o 
  -4  10   5      215.80      254.41     19.87 o 
  -3  10   5      700.15      693.21     30.49 o 
  -2  10   5      165.10      149.96     17.19 o 
  -1  10   5     1677.19     1693.58     53.33 o 
   0  10   5       19.86       23.16     12.98 o 
   1  10   5     2203.15     2176.99     49.52 o 
   2  10   5     1837.79     1842.41     50.91 o 
   3  10   5       89.04       49.25     14.31 o 
   4  10   5        1.46        7.34     10.25 o 
   5  10   5      389.34      368.92     22.04 o 
   6  10   5        8.52        4.10     11.11 o 
   7  10   5     1919.01     1825.79     45.01 o 
   8  10   5     1281.58     1167.16     37.80 o 
   9  10   5       28.24       40.13     14.73 o 
  10  10   5      762.64      675.71     31.82 o 
  11  10   5       45.07       46.87     19.11 o 
  12  10   5      412.95      352.06     31.26 o 
  13  10   5       13.66        9.16     17.97 o 
 -13  11   5      408.88      384.61     37.63 o 
 -12  11   5      163.73      193.69     36.01 o 
 -11  11   5       16.46      -11.99     13.38 o 
 -10  11   5       28.50       18.04     13.87 o 
  -9  11   5       73.78       65.10     15.40 o 
  -8  11   5       31.45       44.75     13.43 o 
  -7  11   5       30.86       24.21     12.90 o 
  -6  11   5     1250.01     1340.69     37.08 o 
  -5  11   5     1031.31      943.92     34.77 o 
  -4  11   5      712.77      701.29     35.77 o 
  -3  11   5      886.62      819.04     28.43 o 
  -2  11   5      628.30      648.23     26.11 o 
  -1  11   5      300.87      277.39     19.32 o 
   0  11   5     1948.78     1923.05     42.89 o 
   1  11   5      110.72      121.02     15.68 o 
   2  11   5      789.39      750.59     28.93 o 
   3  11   5       14.11       24.10     14.11 o 
   4  11   5       24.58       26.99     14.01 o 
   5  11   5      365.06      347.54     27.61 o 
   6  11   5       13.09       18.23     12.02 o 
   7  11   5      176.95      143.15     18.97 o 
   8  11   5      330.29      317.42     23.78 o 
   9  11   5      166.89      175.18     22.57 o 
  10  11   5        5.58       -0.02     14.18 o 
  11  11   5       38.37       23.04     18.83 o 
  12  11   5      545.44      526.85     37.33 o 
  13  11   5        5.52        7.35     19.11 o 
 -12  12   5     1999.30     2086.00     69.36 o 
 -11  12   5     1130.72     1164.00     52.13 o 
 -10  12   5       10.36        4.10     14.57 o 
  -9  12   5       72.70       69.75     16.52 o 
  -8  12   5      186.79      181.35     19.03 o 
  -7  12   5      350.40      351.12     23.14 o 
  -6  12   5       72.33       94.46     15.44 o 
  -5  12   5     2467.12     2529.26     66.25 o 
  -4  12   5      262.80      187.96     23.91 o 
  -3  12   5     3984.17     4051.37     83.82 o 
  -2  12   5      251.09      236.32     19.17 o 
  -1  12   5     8548.09     8385.63     99.84 o 
   0  12   5      174.85      183.99     29.77 o 
   1  12   5     8260.21     8274.66    100.71 o 
   2  12   5       51.85       44.49     14.12 o 
   3  12   5     1728.40     1662.38     43.63 o 
   4  12   5      310.34      332.64     25.72 o 
   5  12   5     1940.09     1833.70     45.82 o 
   6  12   5       28.76       18.25     13.60 o 
   7  12   5     2606.25     2633.79     58.15 o 
   8  12   5     2759.06     2689.99     58.85 o 
   9  12   5      123.59      162.89     20.96 o 
  10  12   5     1165.69     1090.58     47.12 o 
  11  12   5      425.40      476.35     36.21 o 
  12  12   5      148.64      179.83     27.51 o 
 -11  13   5       71.68       31.30     20.73 o 
 -10  13   5        0.08      -13.93     14.05 o 
  -9  13   5       72.68       78.35     17.49 o 
  -8  13   5      452.67      415.84     26.05 o 
  -7  13   5       16.84       15.25     17.69 o 
  -6  13   5        0.64       -9.23     12.83 o 
  -5  13   5       20.13       58.51     23.19 o 
  -4  13   5     1021.49      980.41     43.78 o 
  -3  13   5      608.20      568.62     34.76 o 
  -2  13   5      800.14      761.11     30.10 o 
  -1  13   5      549.38      504.62     26.54 o 
   0  13   5      535.77      526.50     27.01 o 
   1  13   5       53.77       30.99     13.88 o 
   2  13   5      539.10      477.13     26.90 o 
   3  13   5      788.86      753.69     32.19 o 
   4  13   5        1.98        0.50     13.29 o 
   5  13   5      666.77      702.28     31.77 o 
   6  13   5        2.43       -9.25     12.16 o 
   7  13   5        1.44       18.32     14.14 o 
   8  13   5       42.37       29.57     15.46 o 
   9  13   5        5.37        9.08     16.58 o 
  10  13   5       13.93       25.04     19.43 o 
 -10  14   5      360.59      290.87     28.95 o 
  -9  14   5      105.80      106.77     19.38 o 
  -8  14   5      941.89     1052.68     38.45 o 
  -7  14   5      693.57      763.94     42.03 o 
  -6  14   5     2867.84     3099.42     68.44 o 
  -5  14   5     1746.34     1888.66     61.72 o 
  -4  14   5      319.94      299.40     29.88 o 
  -3  14   5       13.15       18.82     16.11 o 
  -2  14   5      359.40      324.78     26.53 o 
  -1  14   5        1.24        8.77     13.00 o 
   0  14   5       27.86       19.87     13.81 o 
   1  14   5      674.91      743.56     32.64 o 
   2  14   5     2219.58     2378.73     54.75 o 
   3  14   5      318.26      323.45     25.13 o 
   4  14   5      886.57      853.07     43.66 o 
   5  14   5      628.45      678.92     37.45 o 
   6  14   5        2.12       14.76     14.86 o 
   7  14   5     3668.69     3777.08     73.32 o 
   8  14   5      738.01      831.01     61.78 o 
   9  14   5      356.68      369.20     44.96 o 
  -8  15   5       31.38       51.76     18.67 o 
  -7  15   5      278.38      320.50     28.15 o 
  -6  15   5      319.47      316.29     31.86 o 
  -5  15   5       63.91        5.45     17.91 o 
  -4  15   5      142.25      164.62     27.18 o 
  -3  15   5       16.17       13.47     19.25 o 
  -2  15   5      749.27      692.31     41.95 o 
  -1  15   5       34.72       21.84     14.76 o 
   0  15   5      103.58      104.98     19.23 o 
   1  15   5      717.41      672.32     33.08 o 
   2  15   5        4.32       11.35     14.79 o 
   3  15   5      665.39      592.56     32.30 o 
   4  15   5        0.38       26.50     16.59 o 
   5  15   5       40.41       -2.52     15.96 o 
   6  15   5      821.56      798.56     37.07 o 
   7  15   5       45.53       57.96     18.03 o 
  -5  16   5      176.10      205.10     29.65 o 
  -4  16   5       17.33       -3.66     21.85 o 
  -3  16   5       43.31       42.64     20.44 o 
  -2  16   5        8.94       40.19     20.93 o 
  -1  16   5      196.84      186.23     24.76 o 
   0  16   5       13.25       -1.74     15.32 o 
   1  16   5      588.34      603.55     45.17 o 
   2  16   5       22.97       15.72     16.27 o 
   3  16   5       27.95       -6.18     15.61 o 
   4  16   5      294.49      287.15     27.22 o 
   5  16   5      415.85      348.08     48.40 o 
 -17   0   6       55.37       25.84     30.15 o 
 -16   0   6      558.39      397.19     47.82 o 
 -15   0   6      443.13      356.32     44.48 o 
 -14   0   6      247.69      282.15     39.82 o 
 -13   0   6     1580.15     1413.89    168.51 o 
 -12   0   6     8694.15     8231.13    164.30 o 
 -11   0   6     5921.20     5628.78    127.37 o 
 -10   0   6     2202.02     2179.93     73.68 o 
  -9   0   6     9038.87     8556.21    153.67 o 
  -8   0   6     3029.50     2864.83    113.86 o 
  -7   0   6       75.89       84.78     33.14 o 
  -6   0   6    22254.80    22123.07    194.20 o 
  -5   0   6      453.21      382.89     26.94 o 
  -4   0   6     9595.68     9419.38    104.76 o 
  -3   0   6      121.71      130.72     21.66 o 
  -2   0   6     4667.71     4865.85     85.33 o 
  -1   0   6     2535.87     2742.68     50.21 o 
   0   0   6       49.83       39.81     10.24 o 
   1   0   6      501.61      759.63     26.86 o 
   2   0   6     5828.23     5902.56     81.05 o 
   3   0   6     2390.76     2147.05     46.25 o 
   4   0   6     7846.86     7197.54     94.10 o 
   5   0   6       35.44       26.26     10.85 o 
   6   0   6     1470.69     1478.76     39.73 o 
   7   0   6     4256.74     3977.45     91.57 o 
   8   0   6      754.93      653.11     39.73 o 
   9   0   6     3062.51     3060.41     84.04 o 
  10   0   6        7.15       13.34     17.18 o 
  11   0   6     2668.75     2718.31     85.32 o 
  12   0   6      775.06      794.40     52.56 o 
  13   0   6     3433.63     3510.69    104.34 o 
  14   0   6      532.49      582.03     61.30 o 
  15   0   6     1316.29     1344.74     71.47 o 
  16   0   6     1788.82     1729.05    114.73 o 
 -17   1   6        1.82        6.79     19.18 o 
 -16   1   6      240.85      278.82     30.38 o 
 -15   1   6      252.61      256.45     34.02 o 
 -14   1   6       56.86       81.09     20.75 o 
 -13   1   6       39.51       65.18     18.48 o 
 -12   1   6      701.21      605.31     33.09 o 
 -11   1   6        0.09       20.39     14.68 o 
 -10   1   6     1179.39     1125.82     38.68 o 
  -9   1   6      443.32      417.41     25.11 o 
  -8   1   6      126.37      158.72     16.87 o 
  -7   1   6     7871.69     7672.02     74.31 o 
  -6   1   6     2116.75     2118.33     29.87 o 
  -5   1   6     4380.14     4272.62     41.39 o 
  -4   1   6     7127.66     7367.64     58.30 o 
  -3   1   6     3664.94     3743.27     39.81 o 
  -2   1   6    10119.53     9995.91     82.77 o 
  -1   1   6     3376.40     3472.24     40.77 o 
   0   1   6     3000.87     2664.34     34.69 o 
   1   1   6       47.74       30.71      8.71 o 
   2   1   6      120.48      158.02     11.51 o 
   3   1   6     2262.00     2273.31     32.19 o 
   4   1   6        0.89        9.15      6.56 o 
   5   1   6      662.96      651.60     18.83 o 
   6   1   6      365.35      377.32     18.18 o 
   7   1   6     6121.56     5953.92     71.20 o 
   8   1   6      468.35      492.58     21.74 o 
   9   1   6     2787.88     2681.43     55.85 o 
  10   1   6      424.58      452.02     26.57 o 
  11   1   6     2042.20     2057.93     52.76 o 
  12   1   6     1883.48     1954.08     53.36 o 
  13   1   6      815.10      836.84     38.42 o 
  14   1   6      652.25      686.81     36.70 o 
  15   1   6        0.65       -5.27     19.37 o 
  16   1   6      571.19      441.63     48.97 o 
 -17   2   6      765.60      800.15     49.61 o 
 -16   2   6      246.33      284.99     49.35 o 
 -15   2   6        1.63       18.80     17.66 o 
 -14   2   6     1955.80     1933.42     57.70 o 
 -13   2   6        2.62        0.40     14.99 o 
 -12   2   6     3802.90     3700.27     74.54 o 
 -11   2   6     1166.72     1160.93     41.41 o 
 -10   2   6       24.17       18.69     13.12 o 
  -9   2   6       96.53      105.30     16.30 o 
  -8   2   6     3680.51     3682.40     63.65 o 
  -7   2   6       30.59       21.34     10.02 o 
  -6   2   6      193.08      208.20     13.09 o 
  -5   2   6    10797.04     9890.40     78.34 o 
  -4   2   6      315.47      296.69     12.14 o 
  -3   2   6     8138.81     7530.69     62.67 o 
  -2   2   6        1.89       14.54      9.20 o 
  -1   2   6    11815.00    11744.14     93.27 o 
   0   2   6      966.05     1011.64     21.50 o 
   1   2   6     7946.29     7500.55     67.08 o 
   2   2   6      276.97      271.51     14.49 o 
   3   2   6       57.64       31.74      7.08 o 
   4   2   6     4731.45     4614.77     49.59 o 
   5   2   6      601.16      628.09     21.72 o 
   6   2   6     2170.58     2087.29     38.83 o 
   7   2   6      620.13      652.31     22.49 o 
   8   2   6     6107.94     6273.69     68.35 o 
   9   2   6      291.24      320.49     17.51 o 
  10   2   6     6500.96     6539.21     95.13 o 
  11   2   6       53.52       39.54     15.20 o 
  12   2   6     2103.00     2161.05     55.84 o 
  13   2   6      677.78      756.23     37.16 o 
  14   2   6      988.17     1072.21     51.83 o 
  15   2   6       34.59       49.22     22.35 o 
  16   2   6      578.84      554.09     99.78 o 
 -16   3   6      280.40      295.72     39.68 o 
 -15   3   6      592.84      500.00     35.08 o 
 -14   3   6     1020.81     1081.47     45.05 o 
 -13   3   6       36.85       56.22     18.76 o 
 -12   3   6      416.05      447.03     34.05 o 
 -11   3   6      786.97      698.31     34.12 o 
 -10   3   6      223.73      191.34     21.02 o 
  -9   3   6     1229.92     1187.36     43.60 o 
  -8   3   6     3358.02     3357.31     54.34 o 
  -7   3   6      338.73      299.23     15.20 o 
  -6   3   6      602.61      596.50     19.65 o 
  -5   3   6       14.25       27.93      7.41 o 
  -4   3   6        0.33       -2.84     13.19 o 
  -3   3   6      247.79      230.96     10.90 o 
  -2   3   6     1601.38     1565.08     23.94 o 
  -1   3   6     1462.72     1454.08     25.50 o 
   0   3   6      112.57       81.46     11.35 o 
   1   3   6     7237.57     7199.23     65.17 o 
   2   3   6       88.51      129.25      9.41 o 
   3   3   6      365.34      380.21     16.62 o 
   4   3   6     9802.78     9532.13     92.68 o 
   5   3   6       96.27       97.14     11.77 o 
   6   3   6    10406.48    10250.46    101.74 o 
   7   3   6     3242.95     3198.58     45.38 o 
   8   3   6      397.79      377.91     19.21 o 
   9   3   6       80.95       98.19     12.49 o 
  10   3   6      641.28      662.36     24.50 o 
  11   3   6      311.38      297.40     24.52 o 
  12   3   6       14.76       13.16     14.51 o 
  13   3   6      438.47      415.12     29.42 o 
  14   3   6      982.09      939.85     41.42 o 
  15   3   6       20.89       26.58     24.73 o 
  16   3   6       25.74       21.57     27.56 o 
 -16   4   6       35.63       20.18     22.97 o 
 -15   4   6      379.93      306.33     30.30 o 
 -14   4   6       65.82       81.48     20.28 o 
 -13   4   6     1625.86     1535.03     50.49 o 
 -12   4   6      109.89      124.61     21.07 o 
 -11   4   6     1130.14     1173.23     45.84 o 
 -10   4   6      172.28      159.36     19.83 o 
  -9   4   6     1908.51     2010.21     49.20 o 
  -8   4   6        0.69       -1.05      8.18 o 
  -7   4   6      717.01      718.87     22.26 o 
  -6   4   6      598.25      596.03     19.85 o 
  -5   4   6     5578.74     5452.96     97.92 o 
  -4   4   6      253.65      292.52     15.34 o 
  -3   4   6     8251.19     7817.16     71.25 o 
  -2   4   6     2305.38     2445.89     34.08 o 
  -1   4   6     5848.61     5693.66     56.56 o 
   0   4   6     3293.89     3087.95     44.59 o 
   1   4   6     5628.37     5435.54     81.67 o 
   2   4   6     4851.94     4600.12     66.89 o 
   3   4   6     6327.58     6067.87     80.31 o 
   4   4   6     4192.22     4157.57     65.38 o 
   5   4   6     6794.11     6377.25     98.29 o 
   6   4   6     6258.52     6280.54     75.80 o 
   7   4   6     3519.58     3480.79     54.80 o 
   8   4   6     2493.39     2458.25     46.75 o 
   9   4   6      731.44      769.52     28.36 o 
  10   4   6       83.88      100.13     15.30 o 
  11   4   6     1259.23     1200.36     42.88 o 
  12   4   6     1259.62     1326.23     53.27 o 
  13   4   6      309.55      300.28     32.05 o 
  14   4   6     1117.20     1151.18     68.82 o 
  15   4   6        0.05      -24.35     24.35 o 
  16   4   6      810.53      845.27     84.13 o 
 -16   5   6      603.27      566.77     46.61 o 
 -15   5   6     1549.01     1622.11     55.97 o 
 -14   5   6      102.83       46.17     31.61 o 
 -13   5   6      603.28      554.31     56.47 o 
 -12   5   6       20.78       29.15     16.16 o 
 -11   5   6      108.01       97.21     19.09 o 
 -10   5   6      720.06      720.70     33.09 o 
  -9   5   6     2414.51     2459.60     84.44 o 
  -8   5   6       45.55       44.91     10.03 o 
  -7   5   6      412.48      420.71     20.50 o 
  -6   5   6      114.90      129.47     14.19 o 
  -5   5   6      448.62      480.51     22.52 o 
  -4   5   6      512.24      475.75     19.50 o 
  -3   5   6     6352.85     6149.22     69.98 o 
  -2   5   6     3482.83     3447.97     49.33 o 
  -1   5   6       25.11       31.11      9.32 o 
   0   5   6      758.53      680.86     21.97 o 
   1   5   6       64.70       57.22     11.84 o 
   2   5   6     2805.91     2847.97     51.97 o 
   3   5   6     1269.74     1239.80     34.93 o 
   4   5   6      213.18      203.42     17.52 o 
   5   5   6       57.41       41.18     11.84 o 
   6   5   6       83.01       55.72     11.77 o 
   7   5   6      234.23      251.25     18.10 o 
   8   5   6     1132.04     1086.70     32.43 o 
   9   5   6      837.59      793.80     29.31 o 
  10   5   6       48.08       27.99     12.49 o 
  11   5   6       24.70       21.36     12.74 o 
  12   5   6       73.84       51.23     15.13 o 
  13   5   6      475.59      523.10     38.61 o 
  14   5   6     1625.42     1526.04     78.63 o 
  15   5   6      145.24      184.02     38.11 o 
 -16   6   6      180.97      157.47     31.53 o 
 -15   6   6      234.65      193.50     32.40 o 
 -14   6   6      589.99      617.95     53.23 o 
 -13   6   6      609.25      563.21     40.81 o 
 -12   6   6      494.75      484.11     36.51 o 
 -11   6   6       48.21       20.88     18.36 o 
 -10   6   6     1312.05     1223.57     48.78 o 
  -9   6   6       55.92       60.06     12.54 o 
  -8   6   6      672.24      721.44     26.68 o 
  -7   6   6      540.62      487.12     22.18 o 
  -6   6   6      491.77      512.10     21.93 o 
  -5   6   6        5.83       19.44     10.19 o 
  -4   6   6      406.89      368.73     18.10 o 
  -3   6   6        5.64       11.28      8.78 o 
  -2   6   6      485.39      515.96     21.04 o 
  -1   6   6      685.72      621.38     22.25 o 
   0   6   6     1341.71     1264.63     34.71 o 
   1   6   6      145.99      124.99     15.52 o 
   2   6   6       26.42       31.71     11.50 o 
   3   6   6       61.00       47.53     12.13 o 
   4   6   6        0.60        6.13      9.54 o 
   5   6   6      694.28      737.62     29.25 o 
   6   6   6      859.16      810.20     27.79 o 
   7   6   6      498.68      492.15     23.10 o 
   8   6   6        1.87        1.35     10.10 o 
   9   6   6       30.29       35.37     12.45 o 
  10   6   6        5.47       11.35     12.23 o 
  11   6   6        2.17       -0.91     12.51 o 
  12   6   6      425.56      440.19     26.26 o 
  13   6   6      876.27     1002.09     51.76 o 
  14   6   6       24.62       23.29     30.08 o 
  15   6   6      420.06      344.07     48.59 o 
 -15   7   6      965.74      966.93     53.68 o 
 -14   7   6      375.30      387.26     37.91 o 
 -13   7   6     1057.53     1077.56     52.31 o 
 -12   7   6      325.93      301.36     39.98 o 
 -11   7   6      916.62      973.05     47.15 o 
 -10   7   6      370.25      355.40     27.37 o 
  -9   7   6      187.25      231.34     18.68 o 
  -8   7   6      109.54      128.29     15.45 o 
  -7   7   6      467.09      439.86     22.01 o 
  -6   7   6     1523.59     1429.90     35.14 o 
  -5   7   6      822.90      792.32     29.43 o 
  -4   7   6     1877.87     1891.18     37.74 o 
  -3   7   6      460.52      444.99     41.44 o 
  -2   7   6    11281.99    10994.44    106.86 o 
  -1   7   6        2.82        7.80     14.61 o 
   0   7   6     6779.94     6480.50     86.21 o 
   1   7   6       40.25       29.61     11.13 o 
   2   7   6       75.59       52.73     12.68 o 
   3   7   6     2819.26     2649.43     53.13 o 
   4   7   6       14.48       36.56     12.09 o 
   5   7   6      800.77      795.92     31.45 o 
   6   7   6        9.97        1.62     11.24 o 
   7   7   6     2721.28     2713.34     51.85 o 
   8   7   6      143.87      115.03     16.03 o 
   9   7   6     1013.42     1063.44     35.20 o 
  10   7   6       39.25       58.00     15.07 o 
  11   7   6     2454.75     2421.47     53.78 o 
  12   7   6      346.04      319.75     24.28 o 
  13   7   6     1412.99     1424.06     62.81 o 
  14   7   6       30.51       40.75     19.24 o 
 -15   8   6      136.00       81.27     27.17 o 
 -14   8   6     2631.31     2846.41     85.03 o 
 -13   8   6       24.22       10.00     21.68 o 
 -12   8   6      406.26      384.35     35.30 o 
 -11   8   6      784.86      711.26     62.42 o 
 -10   8   6      594.83      627.09     37.84 o 
  -9   8   6      421.45      434.39     26.98 o 
  -8   8   6       14.46       21.38     11.64 o 
  -7   8   6      530.80      572.33     25.35 o 
  -6   8   6     2822.77     2839.86     57.05 o 
  -5   8   6        9.61        3.46      9.71 o 
  -4   8   6       66.63       65.96     13.73 o 
  -3   8   6      722.08      720.83     24.93 o 
  -2   8   6     4016.65     4065.82     66.56 o 
  -1   8   6    10554.32    10377.16    149.70 o 
   0   8   6      245.17      274.52     20.40 o 
   1   8   6       11.82       14.82     10.72 o 
   2   8   6     1795.66     1819.19     52.76 o 
   3   8   6     2231.05     2252.64     50.68 o 
   4   8   6     2262.81     2306.78     52.07 o 
   5   8   6      198.11      154.39     18.85 o 
   6   8   6      134.79      142.47     20.91 o 
   7   8   6     1421.50     1305.44     46.59 o 
   8   8   6      545.37      553.23     27.18 o 
   9   8   6      233.27      219.69     20.65 o 
  10   8   6      504.61      479.42     30.10 o 
  11   8   6      555.41      558.65     33.51 o 
  12   8   6     1988.98     2057.08     52.31 o 
  13   8   6      107.38       75.20     21.31 o 
  14   8   6       13.68      -16.51     16.51 o 
 -14   9   6      544.99      616.72     68.34 o 
 -13   9   6        0.13       -2.99     19.18 o 
 -12   9   6     2555.65     2671.38     78.64 o 
 -11   9   6      161.75      147.28     26.54 o 
 -10   9   6     2555.16     2646.84     55.06 o 
  -9   9   6       68.84       71.72     15.13 o 
  -8   9   6     2899.37     3004.80     56.15 o 
  -7   9   6      740.11      763.93     29.39 o 
  -6   9   6     2395.71     2515.57     55.01 o 
  -5   9   6      686.19      673.54     56.62 o 
  -4   9   6     2612.03     2650.35     54.15 o 
  -3   9   6       93.71      117.98     16.54 o 
  -2   9   6     1456.68     1503.54     41.11 o 
  -1   9   6     2415.60     2381.53     84.08 o 
   0   9   6     2018.27     1991.53     47.38 o 
   1   9   6     5064.37     4860.98    125.83 o 
   2   9   6     1831.66     1811.91     46.53 o 
   3   9   6     1387.81     1347.43     40.97 o 
   4   9   6     2848.67     2970.17     63.97 o 
   5   9   6     1806.34     1943.35     50.63 o 
   6   9   6     8884.40     8597.73    103.45 o 
   7   9   6     2085.43     2077.48     55.25 o 
   8   9   6     2608.15     2465.48     53.03 o 
   9   9   6      534.10      513.46     27.83 o 
  10   9   6      177.51      155.29     19.56 o 
  11   9   6       62.80       90.42     18.59 o 
  12   9   6       56.73       77.28     21.07 o 
  13   9   6      706.65      795.65     43.02 o 
 -13  10   6      847.21      885.54     69.10 o 
 -12  10   6     2050.26     1993.96     69.74 o 
 -11  10   6      516.95      474.30     37.39 o 
 -10  10   6       85.06       91.74     17.12 o 
  -9  10   6     2941.63     2872.19     63.63 o 
  -8  10   6      935.05      981.33     34.08 o 
  -7  10   6     2527.63     2613.01     52.59 o 
  -6  10   6        3.63       12.81     14.79 o 
  -5  10   6        0.83       -5.46     11.70 o 
  -4  10   6      354.81      370.96     28.69 o 
  -3  10   6       16.27       15.69     20.44 o 
  -2  10   6      420.19      432.45     32.34 o 
  -1  10   6     1289.01     1207.62     38.50 o 
   0  10   6     3872.74     3700.09     67.94 o 
   1  10   6      391.18      363.79     29.81 o 
   2  10   6     4451.27     4278.79     92.32 o 
   3  10   6     1344.51     1267.39     41.74 o 
   4  10   6      273.83      268.49     23.49 o 
   5  10   6     7870.87     7734.87    110.26 o 
   6  10   6      624.09      565.34     27.77 o 
   7  10   6      223.18      236.12     20.83 o 
   8  10   6        2.80       10.79     12.72 o 
   9  10   6       85.11       93.01     17.42 o 
  10  10   6      965.54      895.14     36.72 o 
  11  10   6      368.49      323.11     25.80 o 
  12  10   6      412.27      356.85     32.43 o 
  13  10   6      494.68      501.08     53.79 o 
 -12  11   6      120.70       75.13     32.13 o 
 -11  11   6     1275.53     1275.07     60.25 o 
 -10  11   6       26.04       32.61     15.28 o 
  -9  11   6      169.36      197.24     20.57 o 
  -8  11   6      529.70      484.02     36.65 o 
  -7  11   6       36.10       26.03     12.79 o 
  -6  11   6      369.63      476.10     28.39 o 
  -5  11   6      205.27      213.48     25.50 o 
  -4  11   6     6887.15     7030.98    117.01 o 
  -3  11   6      683.33      621.95     43.29 o 
  -2  11   6     2101.40     2137.92     71.87 o 
  -1  11   6        1.19       -6.55     17.77 o 
   0  11   6     1087.58     1128.74     39.15 o 
   1  11   6     1652.31     1615.37     56.47 o 
   2  11   6      302.48      320.62     24.86 o 
   3  11   6       36.00       24.62     14.22 o 
   4  11   6       96.10      105.46     18.97 o 
   5  11   6      151.37      138.33     20.63 o 
   6  11   6        3.45       11.94     12.69 o 
   7  11   6      876.16      791.19     33.49 o 
   8  11   6      101.79       94.16     17.56 o 
   9  11   6     3614.04     3580.41     69.45 o 
  10  11   6       94.44       67.38     18.75 o 
  11  11   6      653.66      720.26     41.46 o 
  12  11   6        2.60        8.92     18.44 o 
 -11  12   6      196.03      163.93     23.85 o 
 -10  12   6      575.14      559.66     35.19 o 
  -9  12   6      396.30      386.41     28.37 o 
  -8  12   6       81.61       71.67     16.98 o 
  -7  12   6       35.32       39.79     14.41 o 
  -6  12   6      296.87      328.14     30.12 o 
  -5  12   6      525.76      542.45     35.41 o 
  -4  12   6      483.04      440.50     32.60 o 
  -3  12   6      233.57      260.37     31.96 o 
  -2  12   6       39.27       33.15     14.27 o 
  -1  12   6      439.46      431.84     27.78 o 
   0  12   6       28.64       17.52     14.19 o 
   1  12   6        8.51       22.98     14.38 o 
   2  12   6        2.46       -3.83     13.37 o 
   3  12   6       18.46       13.63     14.76 o 
   4  12   6      344.43      325.37     26.92 o 
   5  12   6        5.73        8.91     15.75 o 
   6  12   6       83.90       85.40     19.74 o 
   7  12   6      257.90      242.62     22.83 o 
   8  12   6      226.85      235.47     23.75 o 
   9  12   6      417.56      404.17     28.23 o 
  10  12   6      150.95      173.07     22.99 o 
  11  12   6      149.15      159.04     30.42 o 
 -10  13   6     1524.18     1596.63     48.14 o 
  -9  13   6        4.61        6.32     14.43 o 
  -8  13   6       59.93        6.00     16.99 o 
  -7  13   6     2056.17     2175.98     58.36 o 
  -6  13   6       14.23        5.21     13.55 o 
  -5  13   6     2234.90     2246.54     84.54 o 
  -4  13   6      766.76      780.40     43.53 o 
  -3  13   6        4.78        1.86     15.72 o 
  -2  13   6        0.99        2.51     16.07 o 
  -1  13   6      344.39      350.74     27.08 o 
   0  13   6       24.51       19.97     14.91 o 
   1  13   6       26.22       30.49     15.01 o 
   2  13   6      983.27     1020.89     41.88 o 
   3  13   6     3358.04     3148.32     70.98 o 
   4  13   6      344.48      267.96     26.13 o 
   5  13   6        3.24       -5.25     22.75 o 
   6  13   6      106.42       92.70     21.24 o 
   7  13   6      285.25      254.10     24.18 o 
   8  13   6     1576.26     1674.79     49.94 o 
   9  13   6      324.71      286.59     26.44 o 
  -8  14   6      306.65      221.22     29.97 o 
  -7  14   6      277.39      308.09     27.98 o 
  -6  14   6      770.85      775.72     38.21 o 
  -5  14   6      107.02      157.72     26.66 o 
  -4  14   6       11.72       -0.34     17.89 o 
  -3  14   6      592.19      606.61     39.52 o 
  -2  14   6       39.63       30.85     18.89 o 
  -1  14   6     1506.84     1470.77     48.89 o 
   0  14   6        5.04       12.46     15.97 o 
   1  14   6      320.26      262.94     33.80 o 
   2  14   6      106.96       85.35     20.13 o 
   3  14   6       69.09       51.62     26.51 o 
   4  14   6      597.21      555.68     36.76 o 
   5  14   6      171.05      150.54     31.28 o 
   6  14   6     1081.42     1047.09     47.06 o 
   7  14   6       17.65        2.18     18.12 o 
   8  14   6      393.18      410.29     29.93 o 
  -6  15   6      609.56      626.74     36.30 o 
  -5  15   6      136.15      104.20     25.86 o 
  -4  15   6     1597.93     1752.38     63.53 o 
  -3  15   6      153.23      124.39     26.50 o 
  -2  15   6      536.17      561.81     39.53 o 
  -1  15   6      215.64      246.51     31.02 o 
   0  15   6      197.66      208.44     25.97 o 
   1  15   6      836.06      782.35     40.50 o 
   2  15   6     1218.82     1235.10     61.95 o 
   3  15   6     1761.54     1761.74     57.69 o 
   4  15   6      414.75      467.65     55.99 o 
   5  15   6      631.74      636.52     41.10 o 
   6  15   6      440.95      430.60     66.64 o 
  -2  16   6      147.97      143.06     27.59 o 
  -1  16   6      685.87      613.80     76.82 o 
   0  16   6       13.68       23.47     18.82 o 
   1  16   6       84.32       93.31     24.46 o 
   2  16   6       78.73      117.21     33.18 o 
 -16   1   7        7.39       56.39     22.23 o 
 -15   1   7        0.54       -4.00     17.47 o 
 -14   1   7      366.30      303.99     29.80 o 
 -13   1   7        0.02       -3.23     15.87 o 
 -12   1   7      462.51      491.27     31.40 o 
 -11   1   7      370.34      389.42     29.31 o 
 -10   1   7     5272.17     5057.99     84.17 o 
  -9   1   7       32.20       50.89     15.57 o 
  -8   1   7     4039.42     3944.72     68.05 o 
  -7   1   7      120.22      130.59     14.11 o 
  -6   1   7     1497.10     1509.21     29.82 o 
  -5   1   7        2.37        2.07      6.07 o 
  -4   1   7     3928.37     3897.23     43.50 o 
  -3   1   7     2462.10     2463.98     33.90 o 
  -2   1   7     3517.00     3362.75     43.04 o 
  -1   1   7    10209.43    10223.74     87.46 o 
   0   1   7      246.40      240.74     19.80 o 
   1   1   7     1953.94     1929.49     31.47 o 
   2   1   7     4954.99     4797.88     53.12 o 
   3   1   7     5802.28     5588.79     58.86 o 
   4   1   7     3050.36     3090.71     47.10 o 
   5   1   7     7574.82     7470.98     82.12 o 
   6   1   7      440.52      445.87     22.50 o 
   7   1   7       48.48       37.65     12.79 o 
   8   1   7      146.42      156.78     26.18 o 
   9   1   7     5131.87     5342.21     84.60 o 
  10   1   7       62.88       54.96     16.07 o 
  11   1   7     3677.46     3681.08     91.01 o 
  12   1   7     2223.14     2223.88     58.00 o 
  13   1   7      631.14      736.01     43.61 o 
  14   1   7      261.22      248.66     27.71 o 
  15   1   7     1400.15     1530.09     54.39 o 
 -16   2   7      310.03      356.96     41.18 o 
 -15   2   7      563.07      547.46     53.01 o 
 -14   2   7     2289.92     2251.58     63.91 o 
 -13   2   7      143.70      103.60     21.37 o 
 -12   2   7     1018.74      896.81     39.94 o 
 -11   2   7        1.20       -2.18     14.64 o 
 -10   2   7      107.89      133.94     19.98 o 
  -9   2   7       33.34       24.49     14.23 o 
  -8   2   7     2120.73     2237.36     46.59 o 
  -7   2   7      861.34      847.59     31.01 o 
  -6   2   7      850.10      860.12     29.53 o 
  -5   2   7     1145.19     1127.99     23.38 o 
  -4   2   7       37.63       24.08      7.69 o 
  -3   2   7      801.03      726.95     18.98 o 
  -2   2   7     4785.41     4763.41     52.99 o 
  -1   2   7      527.57      519.54     20.28 o 
   0   2   7     1840.09     1868.68     30.94 o 
   1   2   7      859.08      925.76     22.51 o 
   2   2   7     1616.03     1671.14     29.61 o 
   3   2   7     2775.98     2698.74     43.43 o 
   4   2   7     1165.50     1159.08     28.96 o 
   5   2   7     1999.58     1954.21     38.26 o 
   6   2   7      520.81      482.03     39.40 o 
   7   2   7       76.08       72.33     12.68 o 
   8   2   7      198.83      201.69     19.89 o 
   9   2   7      145.77      164.37     19.76 o 
  10   2   7      177.93      149.43     20.13 o 
  11   2   7     1639.56     1730.76     52.19 o 
  12   2   7      226.42      181.05     22.92 o 
  13   2   7       68.88       69.12     19.60 o 
  14   2   7      207.28      244.27     32.15 o 
  15   2   7       10.05       12.26     31.95 o 
 -16   3   7      360.06      387.88     41.89 o 
 -15   3   7     1564.15     1636.71     57.33 o 
 -14   3   7       75.46       67.37     27.63 o 
 -13   3   7     1324.08     1384.78     49.54 o 
 -12   3   7       67.30       44.82     17.38 o 
 -11   3   7     2915.76     2826.32     69.75 o 
 -10   3   7      970.65      949.39     38.20 o 
  -9   3   7      635.58      623.90     30.38 o 
  -8   3   7      553.78      533.40     24.38 o 
  -7   3   7     1652.70     1708.05     33.51 o 
  -6   3   7      679.89      670.34     23.73 o 
  -5   3   7     3263.48     3243.74     44.82 o 
  -4   3   7     9591.32     9320.67     83.73 o 
  -3   3   7      820.89      853.37     21.27 o 
  -2   3   7    12657.54    12450.13    103.24 o 
  -1   3   7     1206.59     1164.23     25.17 o 
   0   3   7     3454.49     3391.73     48.31 o 
   1   3   7     4366.08     4441.47     69.60 o 
   2   3   7     2501.31     2517.39     49.47 o 
   3   3   7      143.20      182.46     17.01 o 
   4   3   7       31.04       25.23     13.66 o 
   5   3   7      542.13      527.82     25.69 o 
   6   3   7     4185.81     4085.14     68.47 o 
   7   3   7      204.10      196.69     28.68 o 
   8   3   7      567.79      587.14     29.15 o 
   9   3   7      228.87      258.17     22.04 o 
  10   3   7     1967.14     1871.27     75.43 o 
  11   3   7     2213.25     2377.02     70.67 o 
  12   3   7      179.38      172.72     27.43 o 
  13   3   7       70.39       78.69     35.95 o 
  14   3   7       33.55       31.91     22.06 o 
  15   3   7      744.28      674.53     80.02 o 
 -15   4   7      109.40       78.69     22.47 o 
 -14   4   7       20.66       16.75     18.20 o 
 -13   4   7     1248.58     1407.19     58.15 o 
 -12   4   7      478.01      468.57     31.48 o 
 -11   4   7     1716.97     1765.29     51.81 o 
 -10   4   7      315.82      307.62     25.66 o 
  -9   4   7      207.73      205.27     22.23 o 
  -8   4   7     4593.56     4777.37     79.15 o 
  -7   4   7      517.06      527.16     22.72 o 
  -6   4   7        1.01        0.64      8.51 o 
  -5   4   7      327.77      331.33     20.49 o 
  -4   4   7     3867.59     3819.45     53.86 o 
  -3   4   7     3316.57     3478.83     51.08 o 
  -2   4   7      261.71      261.20     16.35 o 
  -1   4   7      183.56      159.31     13.99 o 
   0   4   7     7995.26     7747.75     82.86 o 
   1   4   7      872.08      859.04     30.44 o 
   2   4   7    14759.48    14507.72    148.90 o 
   3   4   7     1709.61     1588.18     40.40 o 
   4   4   7      495.90      522.62     29.23 o 
   5   4   7     6231.07     6209.20     87.42 o 
   6   4   7      821.66      851.05     32.83 o 
   7   4   7       75.88       81.82     15.81 o 
   8   4   7      967.42     1049.20     41.63 o 
   9   4   7      606.78      689.37     28.09 o 
  10   4   7      405.60      423.25     35.90 o 
  11   4   7       15.52        6.00     17.24 o 
  12   4   7      380.33      376.89     34.58 o 
  13   4   7      550.19      442.08     37.46 o 
  14   4   7     1802.32     1912.99     69.22 o 
  15   4   7     1187.08     1127.80     72.93 o 
 -15   5   7        5.72       15.37     22.27 o 
 -14   5   7      391.22      446.80     62.89 o 
 -13   5   7      214.17      209.58     31.07 o 
 -12   5   7     2873.76     2730.79     95.00 o 
 -11   5   7      170.16      169.92     26.67 o 
 -10   5   7      685.47      846.47     43.51 o 
  -9   5   7     2387.56     2344.48     56.63 o 
  -8   5   7       85.67      110.90     15.02 o 
  -7   5   7      251.24      250.99     18.27 o 
  -6   5   7      128.21      151.21     23.50 o 
  -5   5   7        9.21        9.91     11.03 o 
  -4   5   7       65.05       81.38     12.14 o 
  -3   5   7      653.20      645.24     23.18 o 
  -2   5   7      613.44      625.42     22.88 o 
  -1   5   7     1471.34     1459.19     33.29 o 
   0   5   7     4050.58     3970.21     64.35 o 
   1   5   7    10385.12     9935.22    119.48 o 
   2   5   7     3098.26     3055.01     56.84 o 
   3   5   7     2446.03     2299.47     49.51 o 
   4   5   7      666.79      636.93     27.93 o 
   5   5   7       10.39       -5.22     10.96 o 
   6   5   7      287.92      280.45     21.92 o 
   7   5   7      149.43      158.33     19.24 o 
   8   5   7     1408.68     1316.82     54.70 o 
   9   5   7      263.12      268.99     20.87 o 
  10   5   7       19.39       16.16     12.64 o 
  11   5   7      150.58      145.98     20.35 o 
  12   5   7      516.77      526.70     45.95 o 
  13   5   7      570.81      631.17     44.03 o 
  14   5   7     1172.24     1055.71    171.23 o 
 -15   6   7       57.98       34.30     25.56 o 
 -14   6   7      646.62      728.35     48.47 o 
 -13   6   7      264.70      244.72     32.29 o 
 -12   6   7      201.62      178.44     29.08 o 
 -11   6   7      106.16      103.02     23.86 o 
 -10   6   7      129.36      158.41     21.95 o 
  -9   6   7     1578.74     1589.96     47.71 o 
  -8   6   7       17.99       10.55     14.48 o 
  -7   6   7     3102.58     3161.35     54.80 o 
  -6   6   7     1910.08     1854.63     40.85 o 
  -5   6   7     7816.17     7652.56     99.11 o 
  -4   6   7     2211.01     2238.45     48.41 o 
  -3   6   7      550.37      523.68     21.89 o 
  -2   6   7      238.30      248.01     24.91 o 
  -1   6   7     6152.18     5985.68     83.31 o 
   0   6   7        5.28        3.60     10.87 o 
   1   6   7      385.99      380.91     22.61 o 
   2   6   7     1525.18     1529.21     40.63 o 
   3   6   7     1629.85     1573.88     42.12 o 
   4   6   7       10.52       -7.31     10.05 o 
   5   6   7     2137.01     2044.64     50.64 o 
   6   6   7     5508.91     5367.91     84.65 o 
   7   6   7       38.81       46.13     14.95 o 
   8   6   7     8837.91     8422.78    103.98 o 
   9   6   7       40.06       35.67     13.01 o 
  10   6   7     2697.03     2673.03     55.74 o 
  11   6   7      548.65      570.16     32.25 o 
  12   6   7      942.27      965.03     41.73 o 
  13   6   7     1145.49     1066.14     61.23 o 
  14   6   7      421.66      461.47     51.64 o 
 -14   7   7       35.22        8.19     22.33 o 
 -13   7   7      604.45      639.23     45.72 o 
 -12   7   7      719.38      641.31     43.37 o 
 -11   7   7      267.56      280.94     33.12 o 
 -10   7   7      359.63      343.91     27.56 o 
  -9   7   7      995.17      938.52     38.64 o 
  -8   7   7      191.46      169.34     17.52 o 
  -7   7   7     1847.05     1787.56     44.13 o 
  -6   7   7     2897.66     2907.07     59.63 o 
  -5   7   7     4948.46     5063.05     78.21 o 
  -4   7   7      416.47      405.67     23.42 o 
  -3   7   7       60.78       56.37     11.83 o 
  -2   7   7     1352.70     1259.11     57.58 o 
  -1   7   7        0.90       10.61     11.59 o 
   0   7   7     4293.41     4190.10     72.77 o 
   1   7   7      545.15      522.40     26.11 o 
   2   7   7      835.33      733.82     30.14 o 
   3   7   7       21.67       22.25     11.83 o 
   4   7   7      863.00      863.06     33.95 o 
   5   7   7     5883.85     5580.09     87.10 o 
   6   7   7      177.94      171.79     22.16 o 
   7   7   7     6919.68     6806.54    119.05 o 
   8   7   7      149.19      161.79     18.14 o 
   9   7   7     3842.73     3907.39     78.36 o 
  10   7   7       95.26       87.08     18.87 o 
  11   7   7     1166.53     1130.67     39.18 o 
  12   7   7      647.85      604.60     31.72 o 
  13   7   7     1091.98     1076.32     45.53 o 
 -14   8   7      322.96      348.63     37.90 o 
 -13   8   7      941.97      902.78     51.77 o 
 -12   8   7      768.68      850.00     48.75 o 
 -11   8   7     1624.24     1752.42     63.57 o 
 -10   8   7     1765.75     1754.96     53.67 o 
  -9   8   7      629.37      636.67     28.99 o 
  -8   8   7     1195.86     1229.91     36.97 o 
  -7   8   7      228.89      243.85     20.12 o 
  -6   8   7      495.23      524.13     28.19 o 
  -5   8   7      542.74      539.61     27.90 o 
  -4   8   7        3.92       -7.03     10.43 o 
  -3   8   7      786.98      711.14     30.04 o 
  -2   8   7       13.56       27.61     12.99 o 
  -1   8   7      149.32      167.13     18.45 o 
   0   8   7       11.30       -1.86     11.11 o 
   1   8   7     1851.48     1896.69     47.54 o 
   2   8   7      105.79       83.09     16.08 o 
   3   8   7     1481.53     1451.49     43.19 o 
   4   8   7       11.70       22.35     15.75 o 
   5   8   7       54.54       33.79     14.56 o 
   6   8   7      552.07      510.06     29.55 o 
   7   8   7       74.17       73.33     17.10 o 
   8   8   7      357.60      327.89     25.98 o 
   9   8   7       16.95        1.75     12.42 o 
  10   8   7        3.91        3.28     13.28 o 
  11   8   7      146.36      165.85     20.95 o 
  12   8   7        6.23       -0.68     14.53 o 
  13   8   7      286.80      296.23     31.07 o 
 -13   9   7      594.25      671.15     47.07 o 
 -12   9   7      642.31      639.50     53.44 o 
 -11   9   7      249.52      170.71     25.23 o 
 -10   9   7        0.09       21.16     21.91 o 
  -9   9   7      162.60      149.94     18.84 o 
  -8   9   7      360.14      324.84     23.37 o 
  -7   9   7     1262.41     1200.92     65.20 o 
  -6   9   7      524.67      462.11     34.40 o 
  -5   9   7      193.04      194.36     34.31 o 
  -4   9   7        5.92       17.77     14.45 o 
  -3   9   7       52.44       56.83     20.16 o 
  -2   9   7       32.94       31.44     13.82 o 
  -1   9   7       66.20       72.57     15.32 o 
   0   9   7      612.02      603.72     29.78 o 
   1   9   7     1264.49     1215.85     39.90 o 
   2   9   7      757.32      662.68     31.47 o 
   3   9   7       83.96       57.00     17.78 o 
   4   9   7       28.09       26.97     15.08 o 
   5   9   7       45.96       58.77     16.10 o 
   6   9   7      973.88      956.19     38.71 o 
   7   9   7      159.47      160.16     21.23 o 
   8   9   7       72.64       77.99     15.81 o 
   9   9   7       73.46       60.80     17.10 o 
  10   9   7      210.16      208.09     22.58 o 
  11   9   7      284.13      238.82     23.36 o 
  12   9   7        3.79       -4.19     16.21 o 
 -12  10   7      736.91      841.16     50.24 o 
 -11  10   7      338.54      330.06     30.46 o 
 -10  10   7     1169.91     1318.78     42.02 o 
  -9  10   7     1214.24     1367.70     69.57 o 
  -8  10   7       90.45       90.93     17.00 o 
  -7  10   7      386.02      456.52     25.94 o 
  -6  10   7      306.67      306.51     28.40 o 
  -5  10   7      960.10     1032.43     44.46 o 
  -4  10   7       95.58       93.06     19.83 o 
  -3  10   7     2711.87     2800.49    102.61 o 
  -2  10   7      669.85      566.06     29.51 o 
  -1  10   7      288.47      269.97     23.02 o 
   0  10   7       13.13        7.32     13.23 o 
   1  10   7     1503.16     1367.82     43.72 o 
   2  10   7      228.22      208.80     21.83 o 
   3  10   7      281.51      274.48     26.54 o 
   4  10   7      895.17      845.22     37.29 o 
   5  10   7       33.54       38.24     16.14 o 
   6  10   7      227.12      241.04     25.75 o 
   7  10   7      102.68      100.68     19.98 o 
   8  10   7      276.97      290.65     27.13 o 
   9  10   7      155.39      148.28     24.44 o 
  10  10   7      589.08      590.61     33.09 o 
  11  10   7        8.33       -5.43     14.78 o 
 -11  11   7       55.02       35.33     19.77 o 
 -10  11   7       41.50       44.23     16.24 o 
  -9  11   7      582.20      555.65     30.20 o 
  -8  11   7      274.66      257.41     23.07 o 
  -7  11   7     1381.36     1420.62     46.70 o 
  -6  11   7      147.56      193.66     30.44 o 
  -5  11   7     1297.94     1360.75     88.09 o 
  -4  11   7      123.53      110.38     22.24 o 
  -3  11   7      713.32      671.05     45.43 o 
  -2  11   7      174.46      186.87     24.91 o 
  -1  11   7     1209.11     1111.27     40.24 o 
   0  11   7      100.93       73.25     17.12 o 
   1  11   7        2.80      -12.62     12.62 o 
   2  11   7        3.29       -2.01     13.00 o 
   3  11   7      138.47      103.39     19.04 o 
   4  11   7      125.71      121.87     20.60 o 
   5  11   7     1056.50     1096.13     43.34 o 
   6  11   7      500.21      458.23     31.16 o 
   7  11   7      418.79      351.48     29.42 o 
   8  11   7        9.35       19.75     17.29 o 
   9  11   7      417.37      362.22     27.28 o 
  10  11   7      236.58      241.03     25.09 o 
 -10  12   7       93.21       77.97     18.90 o 
  -9  12   7      336.14      355.51     26.97 o 
  -8  12   7     1041.52     1057.40     42.73 o 
  -7  12   7        4.73       18.82     15.46 o 
  -6  12   7      664.38      778.75     47.14 o 
  -5  12   7      646.41      688.86     40.60 o 
  -4  12   7      631.80      635.18     39.53 o 
  -3  12   7     3023.83     2957.17     92.31 o 
  -2  12   7     1973.92     1889.39     61.19 o 
  -1  12   7      822.74      835.10     41.59 o 
   0  12   7      258.91      240.90     32.69 o 
   1  12   7      289.41      262.87     31.58 o 
   2  12   7      656.71      645.05     34.84 o 
   3  12   7      556.72      631.51     35.04 o 
   4  12   7     4295.18     4367.79     90.73 o 
   5  12   7      261.44      229.33     26.42 o 
   6  12   7     2007.68     1962.68     61.36 o 
   7  12   7      281.45      268.77     28.12 o 
   8  12   7     1427.21     1399.81     70.51 o 
   9  12   7      435.19      423.71     29.84 o 
  -8  13   7       51.13       34.97     18.12 o 
  -7  13   7     1337.99     1282.85     73.13 o 
  -6  13   7       51.77       69.14     22.53 o 
  -5  13   7      575.16      546.62     39.28 o 
  -4  13   7       35.69       47.88     29.28 o 
  -3  13   7      108.46      110.65     43.15 o 
  -2  13   7       10.89       -3.28     22.33 o 
  -1  13   7       37.31       12.67     17.33 o 
   0  13   7       27.00       37.71     16.70 o 
   1  13   7        3.40      -10.24     14.40 o 
   2  13   7      150.22      107.77     21.71 o 
   3  13   7       45.32       19.50     17.02 o 
   4  13   7      536.54      461.12     42.44 o 
   5  13   7      112.21      116.81     27.11 o 
   6  13   7      206.49      192.56     26.79 o 
   7  13   7      272.84      286.11     29.86 o 
   8  13   7        0.03      -17.65     17.65 o 
  -6  14   7      312.20      309.18     28.41 o 
  -5  14   7       19.87      -11.67     17.89 o 
  -4  14   7       98.48      107.24     26.04 o 
  -3  14   7      275.06      311.41     36.05 o 
  -2  14   7     1152.75     1133.26     76.20 o 
  -1  14   7       37.95       16.90     20.78 o 
   0  14   7     1352.08     1257.10     48.35 o 
   1  14   7       55.95       57.31     22.94 o 
   2  14   7      714.47      687.38     42.23 o 
   3  14   7     2980.34     3043.56     74.22 o 
   4  14   7     1382.14     1417.48     52.66 o 
   5  14   7      583.03      577.67     37.69 o 
   6  14   7       68.93       97.34     23.50 o 
  -3  15   7      282.00      205.42     30.91 o 
  -2  15   7      588.98      567.30     42.13 o 
  -1  15   7     1138.51      945.57     51.02 o 
   0  15   7      520.41      506.68     41.42 o 
   1  15   7      253.36      223.95     28.58 o 
   2  15   7       94.99       72.78     22.32 o 
   3  15   7      113.54      132.57     47.57 o 
 -15   0   8     2207.45     2184.81     94.70 o 
 -14   0   8       27.05       27.00     35.77 o 
 -13   0   8     3917.73     3906.66    116.88 o 
 -12   0   8       36.64       70.04     28.95 o 
 -11   0   8     3464.83     3440.91    102.65 o 
 -10   0   8     1272.84     1411.22     75.03 o 
  -9   0   8    11783.56    11788.75    361.87 o 
  -8   0   8     4156.85     4359.65    105.52 o 
  -7   0   8     5059.51     5375.69     93.50 o 
  -6   0   8     1527.47     1615.23     47.18 o 
  -5   0   8      318.63      345.07     19.78 o 
  -4   0   8        0.70        1.24      8.73 o 
  -3   0   8     3995.79     3740.19     72.92 o 
  -2   0   8      442.30      480.38     26.10 o 
  -1   0   8     5797.72     5639.54     86.92 o 
   0   0   8     5422.72     5360.59     84.15 o 
   1   0   8     2316.98     2331.71     52.51 o 
   2   0   8       95.73       90.83     16.16 o 
   3   0   8     9287.19     9434.42    123.61 o 
   4   0   8       91.88      113.65     25.01 o 
   5   0   8    10212.08    10121.16    169.30 o 
   6   0   8      167.55      149.41     28.86 o 
   7   0   8      757.82      676.88     43.64 o 
   8   0   8      961.03      946.47    113.95 o 
   9   0   8      158.31      163.11     29.81 o 
  10   0   8      539.43      478.47     41.47 o 
  11   0   8       44.36       25.06     21.79 o 
  12   0   8     1816.36     2004.78     81.50 o 
  13   0   8     1009.51     1125.68    151.81 o 
  14   0   8       92.40      119.51     52.82 o 
 -15   1   8       42.74       35.94     25.62 o 
 -14   1   8      983.81      930.43     45.08 o 
 -13   1   8       20.50       -5.52     16.57 o 
 -12   1   8      237.70      218.27     25.31 o 
 -11   1   8      258.12      290.62     26.28 o 
 -10   1   8      743.95      730.49     37.62 o 
  -9   1   8     1467.19     1520.88     64.15 o 
  -8   1   8       10.62        8.37     22.37 o 
  -7   1   8      528.37      519.05     23.92 o 
  -6   1   8       18.75       51.24     14.47 o 
  -5   1   8     2109.18     2206.17     31.59 o 
  -4   1   8      312.82      288.45     14.00 o 
  -3   1   8     1027.41     1018.26     22.84 o 
  -2   1   8     1656.92     1572.20     30.55 o 
  -1   1   8      372.30      393.15     21.74 o 
   0   1   8      124.41      143.59     12.29 o 
   1   1   8        9.29       10.72      8.23 o 
   2   1   8      735.18      757.03     40.20 o 
   3   1   8     3804.61     3858.92     55.77 o 
   4   1   8     3749.49     3816.92     56.45 o 
   5   1   8     1245.21     1216.62     36.55 o 
   6   1   8      318.58      336.97     22.88 o 
   7   1   8      466.17      528.18     27.78 o 
   8   1   8      487.17      503.21     32.34 o 
   9   1   8     2332.00     2306.69     55.97 o 
  10   1   8       20.71       19.05     19.21 o 
  11   1   8      192.19      165.13     22.16 o 
  12   1   8      255.31      232.18     31.03 o 
  13   1   8        4.34       50.22     22.80 o 
  14   1   8        9.20       16.69     29.24 o 
 -15   2   8      270.14      280.42     31.14 o 
 -14   2   8        3.17      -16.15     17.92 o 
 -13   2   8       29.45       18.51     18.39 o 
 -12   2   8      126.54      113.11     21.83 o 
 -11   2   8       11.71        4.98     15.48 o 
 -10   2   8       44.37       41.35     16.66 o 
  -9   2   8     1597.18     1621.84     47.35 o 
  -8   2   8      970.31      920.11     31.87 o 
  -7   2   8     2652.40     2475.13     47.65 o 
  -6   2   8      364.04      364.75     17.71 o 
  -5   2   8       67.23       79.43     10.20 o 
  -4   2   8       71.96       74.09      9.63 o 
  -3   2   8     2028.20     1992.35     31.54 o 
  -2   2   8     1009.09      938.84     24.21 o 
  -1   2   8     2008.78     1946.84     33.81 o 
   0   2   8     1608.16     1601.62     30.82 o 
   1   2   8       59.20       72.20     11.65 o 
   2   2   8     1195.40     1140.20     34.54 o 
   3   2   8      412.32      443.60     28.19 o 
   4   2   8     3212.13     3144.33     58.70 o 
   5   2   8      263.81      245.75     20.50 o 
   6   2   8     4141.41     4096.66    106.15 o 
   7   2   8     1003.67     1051.26     45.34 o 
   8   2   8     1585.31     1459.25     53.96 o 
   9   2   8       47.85      109.99     22.77 o 
  10   2   8     4265.13     4190.47    141.75 o 
  11   2   8       44.72       34.98     20.04 o 
  12   2   8     1782.39     1952.45     68.62 o 
  13   2   8      246.00      289.99     33.79 o 
  14   2   8      144.99       75.13     34.36 o 
 -15   3   8      195.76      243.34     35.30 o 
 -14   3   8       78.63       84.12     26.24 o 
 -13   3   8      117.49      113.94     27.84 o 
 -12   3   8      490.01      454.31     37.87 o 
 -11   3   8        1.33        8.36     19.00 o 
 -10   3   8      525.09      485.83     35.87 o 
  -9   3   8       18.75       36.88     16.69 o 
  -8   3   8       95.18       99.01     17.86 o 
  -7   3   8     2308.08     2312.51     53.77 o 
  -6   3   8      579.96      524.75     23.52 o 
  -5   3   8      464.78      453.49     48.48 o 
  -4   3   8      975.48      912.30     27.70 o 
  -3   3   8     4374.47     4348.32     60.10 o 
  -2   3   8     1189.15     1265.32     31.94 o 
  -1   3   8       20.51       11.65      9.28 o 
   0   3   8      661.46      629.97     23.43 o 
   1   3   8     1541.95     1499.66     39.54 o 
   2   3   8     5055.22     5037.20     76.26 o 
   3   3   8     5001.23     4957.83     76.34 o 
   4   3   8      174.42      196.15     19.20 o 
   5   3   8      371.42      356.55     23.50 o 
   6   3   8      189.81      197.00     30.04 o 
   7   3   8      751.02      704.09     32.13 o 
   8   3   8      530.86      473.71     34.69 o 
   9   3   8      508.72      444.63     44.94 o 
  10   3   8     2137.42     2175.43     68.68 o 
  11   3   8        2.18       -4.16     17.67 o 
  12   3   8      100.20      114.74     25.06 o 
  13   3   8      309.22      316.12     35.72 o 
  14   3   8       51.10       27.37     22.18 o 
 -14   4   8        4.11      -17.60     28.76 o 
 -13   4   8       32.68       43.06     22.90 o 
 -12   4   8        8.28       26.02     20.84 o 
 -11   4   8      127.77      146.15     26.81 o 
 -10   4   8      174.64      176.64     26.30 o 
  -9   4   8      322.47      365.67     35.24 o 
  -8   4   8       37.18       45.48     16.06 o 
  -7   4   8      186.20      213.55     18.00 o 
  -6   4   8     1600.51     1644.40     45.25 o 
  -5   4   8       14.05       11.34     11.63 o 
  -4   4   8      193.90      220.43     18.93 o 
  -3   4   8      160.29      196.90     16.06 o 
  -2   4   8     2116.65     1985.56     39.71 o 
  -1   4   8      170.81      175.92     17.62 o 
   0   4   8     2459.10     2446.86     51.00 o 
   1   4   8      989.19      950.66     52.79 o 
   2   4   8     7458.01     7352.02    149.35 o 
   3   4   8      198.09      223.17     19.88 o 
   4   4   8     1302.43     1264.46     38.83 o 
   5   4   8     2770.78     2636.87     56.63 o 
   6   4   8      431.63      513.02     28.37 o 
   7   4   8       26.03       11.16     19.26 o 
   8   4   8      902.52      884.93     36.78 o 
   9   4   8       69.47       83.37     30.97 o 
  10   4   8      938.07      953.77     47.98 o 
  11   4   8      749.07      675.55     43.46 o 
  12   4   8     1362.87     1433.44     59.56 o 
  13   4   8      767.78      847.40     49.60 o 
  14   4   8      570.14      613.97     81.77 o 
 -14   5   8       11.89       13.45     21.11 o 
 -13   5   8      508.78      548.63     43.03 o 
 -12   5   8     1161.07     1236.42     70.07 o 
 -11   5   8       71.69       83.33     22.86 o 
 -10   5   8     2111.23     2212.55     58.87 o 
  -9   5   8       14.09       -1.87     13.41 o 
  -8   5   8      665.88      690.13     46.22 o 
  -7   5   8     1767.42     1759.80     54.90 o 
  -6   5   8     4914.17     4928.28     70.09 o 
  -5   5   8      155.92      134.00     18.71 o 
  -4   5   8      893.71      930.10     32.51 o 
  -3   5   8     1592.66     1586.81     41.10 o 
  -2   5   8      341.28      382.14     22.95 o 
  -1   5   8       20.41       32.86     12.91 o 
   0   5   8     5047.58     5002.61     76.89 o 
   1   5   8      537.16      522.52     30.39 o 
   2   5   8     3272.48     3410.61     63.44 o 
   3   5   8      793.17      781.94     34.84 o 
   4   5   8      152.20      158.45     21.68 o 
   5   5   8      573.50      455.11     27.08 o 
   6   5   8     1150.28     1066.87     38.66 o 
   7   5   8       63.43       34.36     18.20 o 
   8   5   8      756.64      794.40     36.13 o 
   9   5   8      289.87      324.40     26.32 o 
  10   5   8      382.85      385.78     43.19 o 
  11   5   8        1.11        3.92     19.71 o 
  12   5   8      361.39      326.30     41.94 o 
  13   5   8        5.28       29.84     22.56 o 
 -14   6   8       46.03       47.44     24.80 o 
 -13   6   8      424.78      445.78     40.34 o 
 -12   6   8      578.09      509.98     41.05 o 
 -11   6   8     2102.08     2242.66     71.87 o 
 -10   6   8       19.29       18.67     16.22 o 
  -9   6   8      837.93      825.10     37.77 o 
  -8   6   8       43.07       58.74     16.61 o 
  -7   6   8      364.11      400.61     30.07 o 
  -6   6   8       99.03       77.84     14.33 o 
  -5   6   8     1694.08     1768.35     45.76 o 
  -4   6   8       30.69       26.91     12.56 o 
  -3   6   8      273.07      272.10     20.95 o 
  -2   6   8       79.65       71.00     15.00 o 
  -1   6   8      904.32      860.01     37.34 o 
   0   6   8      158.39      141.89     17.68 o 
   1   6   8     4900.06     4596.61     75.70 o 
   2   6   8     1200.24     1172.30     38.29 o 
   3   6   8      542.15      496.75     26.83 o 
   4   6   8      334.53      317.81     28.13 o 
   5   6   8      317.34      300.18     29.26 o 
   6   6   8        5.23       -5.68     13.17 o 
   7   6   8      623.05      544.49     45.36 o 
   8   6   8      589.10      652.97     33.85 o 
   9   6   8       22.26       53.01     17.18 o 
  10   6   8        7.37       -0.73     15.85 o 
  11   6   8       73.33       76.48     23.90 o 
  12   6   8        6.04       10.13     20.95 o 
  13   6   8       38.49        8.99     23.10 o 
 -13   7   8      359.25      385.83     45.92 o 
 -12   7   8       51.16       59.04     26.52 o 
 -11   7   8       13.40       44.84     21.60 o 
 -10   7   8      463.83      457.25     34.36 o 
  -9   7   8      172.64      167.02     22.84 o 
  -8   7   8       93.66       93.96     15.78 o 
  -7   7   8       93.15      114.35     16.17 o 
  -6   7   8     3354.68     3459.71     66.95 o 
  -5   7   8      243.67      258.99     22.44 o 
  -4   7   8     1438.83     1393.03     52.16 o 
  -3   7   8      132.45      137.67     22.22 o 
  -2   7   8       42.35       50.23     14.44 o 
  -1   7   8       45.53       54.76     14.57 o 
   0   7   8     1900.73     2002.93     49.57 o 
   1   7   8       78.12       64.20     15.04 o 
   2   7   8       30.54       26.42     14.71 o 
   3   7   8     1010.53      977.01     48.82 o 
   4   7   8      852.53      780.53     34.50 o 
   5   7   8      525.20      521.78     29.62 o 
   6   7   8       85.26       56.78     15.78 o 
   7   7   8     1984.77     1814.99     52.15 o 
   8   7   8       31.35       69.88     17.78 o 
   9   7   8     1964.66     1911.32     56.01 o 
  10   7   8      126.86      108.98     21.58 o 
  11   7   8      214.14      226.86     26.79 o 
  12   7   8        0.22        7.03     20.90 o 
 -12   8   8      557.60      678.31     47.03 o 
 -11   8   8     1006.81     1092.20     52.96 o 
 -10   8   8      904.50      869.78     41.51 o 
  -9   8   8        3.76       22.76     16.68 o 
  -8   8   8       54.82       56.36     14.86 o 
  -7   8   8      392.24      405.57     24.33 o 
  -6   8   8      160.07      159.41     19.54 o 
  -5   8   8     5422.44     5427.53    119.19 o 
  -4   8   8     1033.59     1001.16     65.76 o 
  -3   8   8     1422.81     1544.49     51.19 o 
  -2   8   8      248.81      262.28     22.02 o 
  -1   8   8       61.81       53.62     14.66 o 
   0   8   8     1252.58     1270.08     41.21 o 
   1   8   8     1372.00     1432.60     43.47 o 
   2   8   8      132.01      117.31     18.31 o 
   3   8   8      162.51      152.73     26.43 o 
   4   8   8      137.10      149.23     20.41 o 
   5   8   8        0.96        7.54     13.01 o 
   6   8   8       53.66       45.54     15.72 o 
   7   8   8      590.07      536.22     31.89 o 
   8   8   8     2227.68     2352.65     61.53 o 
   9   8   8       17.92        6.94     16.59 o 
  10   8   8      288.12      269.66     28.21 o 
  11   8   8       53.24       34.38     19.26 o 
  12   8   8      420.92      476.51     40.72 o 
 -12   9   8      269.58      351.85     38.49 o 
 -11   9   8       88.35       90.98     23.47 o 
 -10   9   8      499.25      508.81     34.88 o 
  -9   9   8      223.42      172.03     25.36 o 
  -8   9   8      259.84      327.75     24.01 o 
  -7   9   8        0.06       13.54     12.72 o 
  -6   9   8      144.57      104.49     21.65 o 
  -5   9   8      894.76      795.68     70.18 o 
  -4   9   8      169.25      149.84     23.82 o 
  -3   9   8     1008.85      972.23     42.82 o 
  -2   9   8      643.44      620.41     35.79 o 
  -1   9   8     1620.36     1517.23     51.55 o 
   0   9   8       50.05       26.01     14.61 o 
   1   9   8     1710.82     1786.25     49.58 o 
   2   9   8      812.20      771.40     35.07 o 
   3   9   8     2786.88     2843.72     63.93 o 
   4   9   8        5.09       18.29     13.71 o 
   5   9   8      672.50      664.46     34.34 o 
   6   9   8      376.98      303.41     26.75 o 
   7   9   8      137.37      144.90     21.42 o 
   8   9   8      709.91      760.69     38.67 o 
   9   9   8      335.20      284.29     27.98 o 
  10   9   8      904.11      887.23     43.24 o 
  11   9   8      532.26      557.78     37.47 o 
 -11  10   8      768.80      781.65     43.18 o 
 -10  10   8       52.13       70.66     21.40 o 
  -9  10   8      132.38      118.95     19.93 o 
  -8  10   8      378.54      378.69     28.66 o 
  -7  10   8      366.59      373.26     29.29 o 
  -6  10   8      623.51      599.26     37.91 o 
  -5  10   8      394.58      383.23     46.54 o 
  -4  10   8     1752.16     1802.88     72.82 o 
  -3  10   8     1655.34     1584.19     54.84 o 
  -2  10   8      545.51      534.35     35.33 o 
  -1  10   8      760.29      744.24     35.39 o 
   0  10   8      211.50      175.45     37.72 o 
   1  10   8      639.44      563.71     52.26 o 
   2  10   8     4069.69     3747.07     75.14 o 
   3  10   8        2.82       20.89     15.46 o 
   4  10   8        1.40       10.41     14.11 o 
   5  10   8      235.60      172.88     23.43 o 
   6  10   8      781.62      680.44     36.77 o 
   7  10   8        8.62       12.48     16.01 o 
   8  10   8        2.37      -12.52     14.61 o 
   9  10   8     1630.50     1715.54     56.72 o 
  10  10   8        4.42        0.46     18.09 o 
 -10  11   8      127.67      193.82     36.38 o 
  -9  11   8        5.00        2.39     15.61 o 
  -8  11   8     3271.02     3306.44     73.88 o 
  -7  11   8     1164.07     1185.26     47.47 o 
  -6  11   8     1050.13     1148.90     50.02 o 
  -5  11   8      411.87      449.39     57.40 o 
  -4  11   8      710.76      640.71     39.57 o 
  -3  11   8       52.92       39.39     18.51 o 
  -2  11   8     2550.73     2633.64     72.34 o 
  -1  11   8        8.95       -1.33     14.02 o 
   0  11   8      356.30      344.40     27.43 o 
   1  11   8       37.87       61.99     17.38 o 
   2  11   8      206.73      176.70     22.76 o 
   3  11   8      508.02      453.21     36.87 o 
   4  11   8       47.39       32.80     17.09 o 
   5  11   8     2800.90     2784.72     69.05 o 
   6  11   8      265.51      274.21     28.52 o 
   7  11   8      783.74      738.48     61.46 o 
   8  11   8        5.00       -0.57     17.70 o 
   9  11   8      218.64      180.50     32.14 o 
  -8  12   8      555.54      572.55     35.77 o 
  -7  12   8        0.51       -7.43     15.83 o 
  -6  12   8       77.11       63.81     22.67 o 
  -5  12   8       44.94       56.40     21.70 o 
  -4  12   8        9.52      -16.61     16.61 o 
  -3  12   8        8.76       38.62     19.56 o 
  -2  12   8        0.27        3.20     19.78 o 
  -1  12   8        6.45       17.35     17.71 o 
   0  12   8      248.93      255.18     30.42 o 
   1  12   8        2.66       15.74     16.81 o 
   2  12   8      133.29      139.21     26.36 o 
   3  12   8      545.44      571.15     35.55 o 
   4  12   8      134.46      103.11     21.47 o 
   5  12   8      411.07      351.28     42.13 o 
   6  12   8       45.82       51.24     21.12 o 
   7  12   8        2.92      -16.86     17.13 o 
  -6  13   8       71.78      102.29     24.74 o 
  -5  13   8       56.36       43.24     21.07 o 
  -4  13   8       85.85       79.41     25.93 o 
  -3  13   8        2.28        3.93     18.83 o 
  -2  13   8     2587.17     2613.95     76.89 o 
  -1  13   8     1298.00     1381.37     57.27 o 
   0  13   8      369.67      368.86     30.90 o 
   1  13   8      621.54      547.10     35.16 o 
   2  13   8      947.85      806.48     49.91 o 
   3  13   8        2.53       -4.58     16.65 o 
   4  13   8     2444.84     2308.52     65.86 o 
   5  13   8      319.89      301.85     30.79 o 
  -3  14   8       90.03      126.41     28.04 o 
  -2  14   8       79.56       33.70     24.10 o 
  -1  14   8       56.11       55.82     23.70 o 
   0  14   8      158.61      124.87     26.83 o 
   1  14   8      241.90      243.82     35.95 o 
   2  14   8      480.93      385.64     32.70 o 
 -14   1   9      683.49      721.63     41.98 o 
 -13   1   9        5.18      -17.88     17.88 o 
 -12   1   9      294.10      288.10     47.57 o 
 -11   1   9       29.96       39.31     17.73 o 
 -10   1   9       27.31        1.14     15.68 o 
  -9   1   9      826.16      786.69     36.17 o 
  -8   1   9     1178.82     1083.54     39.68 o 
  -7   1   9      108.21      126.14     16.51 o 
  -6   1   9      597.50      588.93     23.21 o 
  -5   1   9     1046.30     1125.41     26.39 o 
  -4   1   9     2362.97     2347.16     36.71 o 
  -3   1   9       51.42       39.27     10.18 o 
  -2   1   9       21.12       11.15      9.36 o 
  -1   1   9     1977.72     1986.28     38.57 o 
   0   1   9       91.42       95.63     14.06 o 
   1   1   9     4455.13     4565.36     72.50 o 
   2   1   9      563.27      563.86     27.26 o 
   3   1   9      200.09      226.42     19.77 o 
   4   1   9      421.98      410.58     29.77 o 
   5   1   9      301.74      321.01     27.76 o 
   6   1   9      653.94      660.83     37.72 o 
   7   1   9      866.87      871.77     55.13 o 
   8   1   9     3471.64     3591.67     85.94 o 
   9   1   9       84.01       55.39     21.78 o 
  10   1   9     1256.37     1387.68     69.29 o 
  11   1   9      510.47      549.24     54.80 o 
  12   1   9     1070.56     1114.03     55.57 o 
  13   1   9      819.81      779.01     49.80 o 
 -14   2   9      101.95      101.28     29.23 o 
 -13   2   9       12.50       25.62     22.76 o 
 -12   2   9        8.12      -18.83     27.76 o 
 -11   2   9      594.73      592.51     48.37 o 
 -10   2   9      129.64      196.48     27.87 o 
  -9   2   9     1054.11     1041.63     48.22 o 
  -8   2   9     1470.98     1443.53     45.79 o 
  -7   2   9      717.25      681.19     32.62 o 
  -6   2   9      132.34      115.19     17.91 o 
  -5   2   9     2467.47     2517.59     59.86 o 
  -4   2   9       84.80       70.07     14.54 o 
  -3   2   9     1335.04     1420.51     35.14 o 
  -2   2   9     1104.02     1040.55     30.55 o 
  -1   2   9      637.09      626.75     24.68 o 
   0   2   9      290.90      265.29     20.54 o 
   1   2   9     1834.39     1922.98     52.05 o 
   2   2   9      490.77      546.82     27.03 o 
   3   2   9     1386.59     1295.10     39.49 o 
   4   2   9     1194.83     1231.27     51.98 o 
   5   2   9       96.90       80.68     19.01 o 
   6   2   9       37.09       10.12     15.50 o 
   7   2   9      539.63      545.05     42.52 o 
   8   2   9     1132.27     1155.40     50.67 o 
   9   2   9      646.43      643.98     41.11 o 
  10   2   9      291.40      290.86     47.57 o 
  11   2   9      208.62      237.48     42.51 o 
  12   2   9        6.49      -10.04     27.19 o 
  13   2   9      787.79      705.31     48.48 o 
 -13   3   9       37.20      -15.29     21.50 o 
 -12   3   9      346.80      382.96     37.52 o 
 -11   3   9      435.92      447.75     38.42 o 
 -10   3   9      193.83      215.51     29.47 o 
  -9   3   9      426.10      397.22     29.02 o 
  -8   3   9     4919.66     4885.68     89.69 o 
  -7   3   9     1350.07     1365.11     43.82 o 
  -6   3   9     6932.88     7014.62    100.48 o 
  -5   3   9     1258.23     1274.74     41.32 o 
  -4   3   9     1810.77     1813.39     62.76 o 
  -3   3   9       51.65       53.64     12.81 o 
  -2   3   9     3716.23     3743.77     57.94 o 
  -1   3   9     1080.01     1112.62     36.11 o 
   0   3   9     1440.66     1497.88     41.81 o 
   1   3   9     3003.50     3111.52     60.35 o 
   2   3   9       21.33       11.33     12.81 o 
   3   3   9      882.08      944.66     34.78 o 
   4   3   9       54.14       48.91     15.06 o 
   5   3   9     2861.87     2988.34     64.75 o 
   6   3   9     2421.77     2240.53     64.76 o 
   7   3   9     3539.02     3620.01    113.52 o 
   8   3   9       20.45        2.64     17.21 o 
   9   3   9      581.14      553.12     39.50 o 
  10   3   9      107.78      123.90     28.34 o 
  11   3   9       85.60      140.92     38.53 o 
  12   3   9      387.19      400.85     37.96 o 
 -13   4   9       28.91       44.53     23.67 o 
 -12   4   9      656.21      663.46     63.26 o 
 -11   4   9     1085.39     1045.20     52.68 o 
 -10   4   9       78.56       54.13     22.76 o 
  -9   4   9      258.96      346.87     28.20 o 
  -8   4   9       14.67       -4.51     13.81 o 
  -7   4   9     1118.87     1128.86     40.76 o 
  -6   4   9      643.19      655.40     27.41 o 
  -5   4   9      179.40      186.07     19.83 o 
  -4   4   9      520.98      505.93     36.88 o 
  -3   4   9      431.53      465.07     37.06 o 
  -2   4   9     2381.80     2462.40     52.92 o 
  -1   4   9      447.01      445.73     25.60 o 
   0   4   9      486.22      491.57     38.72 o 
   1   4   9     1470.67     1460.88     42.37 o 
   2   4   9     2070.64     2074.60     50.41 o 
   3   4   9      470.08      426.86     26.45 o 
   4   4   9      256.82      264.15     23.32 o 
   5   4   9      886.10      895.44     36.29 o 
   6   4   9     1077.35     1046.84     39.63 o 
   7   4   9       59.08       36.03     18.63 o 
   8   4   9       82.15       88.48     21.95 o 
   9   4   9      952.88      919.26     53.71 o 
  10   4   9      427.12      397.20     36.28 o 
  11   4   9     2604.27     2571.69     79.07 o 
  12   4   9       58.55       51.26     24.60 o 
 -13   5   9        1.95      -18.27     21.31 o 
 -12   5   9      381.84      354.41     37.24 o 
 -11   5   9      131.35      130.89     28.62 o 
 -10   5   9     1197.00     1259.15     69.83 o 
  -9   5   9       25.70       25.25     16.72 o 
  -8   5   9      274.25      259.15     25.90 o 
  -7   5   9        3.79        1.60     13.99 o 
  -6   5   9       50.45       40.43     12.57 o 
  -5   5   9      714.80      644.88     43.51 o 
  -4   5   9      547.52      538.37     28.25 o 
  -3   5   9     1746.30     1942.63     56.06 o 
  -2   5   9        0.96        3.32     12.31 o 
  -1   5   9     4170.81     4155.80     78.60 o 
   0   5   9       19.64       38.55     14.46 o 
   1   5   9     3047.64     3187.75     63.44 o 
   2   5   9     1020.79     1003.39     37.06 o 
   3   5   9      929.99     1019.04     39.63 o 
   4   5   9      555.74      541.46     30.04 o 
   5   5   9      382.91      407.17     27.42 o 
   6   5   9      501.00      445.20     28.54 o 
   7   5   9      215.13      149.83     21.29 o 
   8   5   9       39.08       16.86     18.35 o 
   9   5   9       36.86       43.14     21.01 o 
  10   5   9      526.69      555.81     42.45 o 
  11   5   9       40.04       52.24     23.88 o 
  12   5   9      919.80     1048.08     70.93 o 
 -12   6   9      824.79      810.91     59.89 o 
 -11   6   9       17.59       19.43     22.13 o 
 -10   6   9       69.65       32.64     19.27 o 
  -9   6   9      488.90      472.79     32.21 o 
  -8   6   9     1737.30     1672.03     63.99 o 
  -7   6   9      185.79      170.24     18.81 o 
  -6   6   9      224.38      213.37     19.35 o 
  -5   6   9     1687.04     1749.02     57.52 o 
  -4   6   9      280.17      249.41     25.57 o 
  -3   6   9      222.61      227.82     24.99 o 
  -2   6   9        0.79        6.54     13.09 o 
  -1   6   9     1112.12     1160.74     39.61 o 
   0   6   9      318.97      275.58     22.96 o 
   1   6   9      495.93      480.83     28.11 o 
   2   6   9       75.77       52.94     17.72 o 
   3   6   9     1464.38     1511.46     45.74 o 
   4   6   9     1663.00     1592.27     47.66 o 
   5   6   9     2415.63     2389.35     73.35 o 
   6   6   9      338.80      315.24     26.67 o 
   7   6   9      149.07      160.42     21.94 o 
   8   6   9        5.68       12.51     15.40 o 
   9   6   9       13.40       -5.80     18.94 o 
  10   6   9      639.12      661.57     53.24 o 
  11   6   9      349.74      365.41     37.96 o 
 -12   7   9      224.03      229.33     34.01 o 
 -11   7   9       69.21       69.84     25.51 o 
 -10   7   9       46.97       53.29     20.73 o 
  -9   7   9     1102.56     1178.99     46.18 o 
  -8   7   9      182.68      190.12     23.94 o 
  -7   7   9       99.18       81.47     16.54 o 
  -6   7   9      199.90      229.08     24.76 o 
  -5   7   9       40.50       41.60     17.04 o 
  -4   7   9      341.08      330.73     28.60 o 
  -3   7   9      158.62      175.46     23.83 o 
  -2   7   9      506.33      424.74     26.75 o 
  -1   7   9     1420.75     1402.07     43.61 o 
   0   7   9      236.00      224.65     22.95 o 
   1   7   9      252.40      226.56     22.22 o 
   2   7   9      437.08      434.40     28.19 o 
   3   7   9     1608.04     1496.98     46.76 o 
   4   7   9     2062.45     2012.54     54.17 o 
   5   7   9      479.98      413.95     28.97 o 
   6   7   9     1595.49     1548.15     56.53 o 
   7   7   9      133.44      141.42     21.25 o 
   8   7   9       10.69        7.68     15.51 o 
   9   7   9      256.44      245.67     27.05 o 
  10   7   9      130.50      175.14     29.62 o 
  11   7   9       19.67        6.01     22.24 o 
 -11   8   9      881.46     1024.60     51.52 o 
 -10   8   9       11.68        7.96     17.20 o 
  -9   8   9     1812.37     1795.78     56.76 o 
  -8   8   9      340.33      321.98     32.01 o 
  -7   8   9      797.16      834.50     37.13 o 
  -6   8   9     1027.63     1068.53     46.16 o 
  -5   8   9      493.28      438.38     32.19 o 
  -4   8   9       79.53       71.27     19.62 o 
  -3   8   9      543.18      557.16     45.94 o 
  -2   8   9      120.01      150.29     23.54 o 
  -1   8   9      388.61      371.26     28.63 o 
   0   8   9     1948.32     2002.14     61.30 o 
   1   8   9     1491.37     1315.92     44.59 o 
   2   8   9     2315.61     2203.85     56.60 o 
   3   8   9      958.93     1015.36     56.80 o 
   4   8   9     1759.18     1694.67     50.91 o 
   5   8   9        7.47        2.76     14.81 o 
   6   8   9      453.36      514.81     32.83 o 
   7   8   9        3.25        5.71     15.37 o 
   8   8   9      343.53      344.87     29.88 o 
   9   8   9        0.30       -9.72     18.86 o 
  10   8   9       64.81       32.58     20.62 o 
 -10   9   9     1001.42      942.31     45.75 o 
  -9   9   9      120.38      115.90     23.98 o 
  -8   9   9        8.64       21.21     15.96 o 
  -7   9   9       19.65      -12.56     21.05 o 
  -6   9   9        2.84        4.12     15.85 o 
  -5   9   9      121.67      152.46     23.76 o 
  -4   9   9      311.37      299.71     29.48 o 
  -3   9   9     1173.43     1160.86     53.87 o 
  -2   9   9       11.12       22.75     16.78 o 
  -1   9   9        4.10       -8.15     13.49 o 
   0   9   9        7.88       -0.23     13.78 o 
   1   9   9       17.87        6.63     14.13 o 
   2   9   9      638.56      589.54     37.36 o 
   3   9   9      757.99      820.35     47.91 o 
   4   9   9        3.80        7.67     14.35 o 
   5   9   9       71.45       66.04     18.51 o 
   6   9   9      655.55      622.99     35.93 o 
   7   9   9       59.37       60.14     19.28 o 
   8   9   9       11.88      -10.81     15.53 o 
   9   9   9      212.02      129.48     24.40 o 
  -9  10   9      961.40     1033.60     65.89 o 
  -8  10   9      119.83      102.41     21.03 o 
  -7  10   9     1871.04     1985.84     76.31 o 
  -6  10   9     1070.33     1108.13     49.80 o 
  -5  10   9      243.75      237.42     29.02 o 
  -4  10   9       44.22       64.31     20.25 o 
  -3  10   9      306.52      337.03     31.54 o 
  -2  10   9       51.09       53.21     19.87 o 
  -1  10   9      511.50      525.05     53.10 o 
   0  10   9     1112.76     1074.25     42.05 o 
   1  10   9       83.07       73.63     17.69 o 
   2  10   9     1136.04     1109.38     43.18 o 
   3  10   9      340.58      327.39     31.13 o 
   4  10   9      759.17      790.57     39.68 o 
   5  10   9      167.91      115.42     22.06 o 
   6  10   9      719.71      761.47     39.68 o 
   7  10   9        8.99        1.45     17.25 o 
   8  10   9      176.26      145.75     24.91 o 
  -7  11   9        2.96       -8.77     15.02 o 
  -6  11   9        0.40        6.60     19.25 o 
  -5  11   9       33.82       34.91     18.74 o 
  -4  11   9      120.60      115.98     24.52 o 
  -3  11   9      656.44      638.00     48.55 o 
  -2  11   9      694.39      580.53     41.96 o 
  -1  11   9      420.39      381.51     37.16 o 
   0  11   9      270.42      195.48     24.79 o 
   1  11   9       36.42       32.95     17.12 o 
   2  11   9     1067.39     1052.09     44.06 o 
   3  11   9      232.49      256.48     27.02 o 
   4  11   9      248.91      263.46     27.10 o 
   5  11   9       54.35       67.07     19.83 o 
   6  11   9       50.92       39.09     18.30 o 
   7  11   9      268.73      232.27     55.79 o 
  -6  12   9      475.85      553.64     49.68 o 
  -5  12   9       23.43       23.27     19.80 o 
  -4  12   9       35.19        2.59     19.05 o 
  -3  12   9        0.80       -2.23     19.12 o 
  -2  12   9       89.15       73.50     22.93 o 
  -1  12   9      200.81      145.87     26.48 o 
   0  12   9      398.73      375.25     36.29 o 
   1  12   9      898.25      768.54     40.27 o 
   2  12   9      354.76      345.80     30.80 o 
   3  12   9      916.25      899.51     43.65 o 
   4  12   9       63.67       41.46     18.92 o 
   5  12   9       88.38      116.90     26.47 o 
  -2  13   9       28.31       13.63     20.29 o 
  -1  13   9      187.81      243.69     37.25 o 
   0  13   9      235.10      243.93     32.61 o 
   1  13   9      622.81      575.86     42.42 o 
 -12   0  10        4.51       -8.74     38.65 o 
 -11   0  10     1134.35     1061.15     64.72 o 
 -10   0  10      106.97      126.52     32.17 o 
  -9   0  10      299.11      335.81     59.64 o 
  -8   0  10        4.35       20.99     36.55 o 
  -7   0  10       41.37       60.78     31.48 o 
  -6   0  10     2894.30     3201.35     92.08 o 
  -5   0  10      368.37      373.97     82.81 o 
  -4   0  10     8693.85     8724.14    125.78 o 
  -3   0  10      545.24      511.47     41.40 o 
  -2   0  10     2365.42     2361.94     74.86 o 
  -1   0  10     1378.99     1468.79     60.99 o 
   0   0  10     2371.74     2558.74     78.98 o 
   1   0  10     2903.39     2867.81    124.00 o 
   2   0  10     5395.86     5342.28    177.52 o 
   3   0  10       31.66       25.71     28.33 o 
   4   0  10      265.01      214.60     47.75 o 
   5   0  10        2.01       16.62     27.81 o 
   6   0  10      598.98      755.91     76.78 o 
   7   0  10      473.18      497.59     66.99 o 
   8   0  10     1874.27     1893.45    124.00 o 
   9   0  10     2431.39     2659.86    147.96 o 
  10   0  10       35.94       86.57     49.50 o 
  11   0  10      620.33      753.81     89.20 o 
 -12   1  10      260.52      267.55     34.05 o 
 -11   1  10        3.88        8.23     29.85 o 
 -10   1  10        9.66        2.12     21.10 o 
  -9   1  10      439.00      445.60     54.88 o 
  -8   1  10       43.60       19.88     18.92 o 
  -7   1  10      254.29      254.11     29.98 o 
  -6   1  10       11.31       22.23     15.27 o 
  -5   1  10     1459.34     1430.57     43.63 o 
  -4   1  10      239.01      247.10     19.18 o 
  -3   1  10     1166.24     1189.15     33.95 o 
  -2   1  10      120.20      125.75     15.95 o 
  -1   1  10      142.94      163.17     17.16 o 
   0   1  10      789.75      796.36     44.33 o 
   1   1  10     1617.36     1530.25     68.46 o 
   2   1  10     1394.97     1344.47     84.14 o 
   3   1  10        4.95      -13.80     13.80 o 
   4   1  10      420.89      409.00     42.32 o 
   5   1  10      151.21      193.15     25.22 o 
   6   1  10      259.70      283.23     29.23 o 
   7   1  10        0.01       11.06     22.81 o 
   8   1  10      275.37      254.34     41.79 o 
   9   1  10        2.91       20.17     28.75 o 
  10   1  10       96.13      102.49     95.93 o 
  11   1  10       75.15       77.84     35.37 o 
 -12   2  10      140.05      151.87     29.56 o 
 -11   2  10       10.35       24.08     22.41 o 
 -10   2  10      706.06      768.80     45.54 o 
  -9   2  10       91.59      115.85     30.15 o 
  -8   2  10      279.31      261.83     25.53 o 
  -7   2  10     1944.14     2106.70     89.69 o 
  -6   2  10      594.00      613.84     31.80 o 
  -5   2  10     2332.41     2344.89     68.59 o 
  -4   2  10     1157.22     1077.32     37.33 o 
  -3   2  10       15.31       15.12     11.52 o 
  -2   2  10       31.72       28.26     13.87 o 
  -1   2  10        1.16       -4.98     12.18 o 
   0   2  10       44.04       20.06     13.76 o 
   1   2  10      336.69      379.83     25.29 o 
   2   2  10      715.93      731.12     36.86 o 
   3   2  10     1698.03     1773.77     56.62 o 
   4   2  10     1529.43     1541.60     53.69 o 
   5   2  10      244.25      247.14     27.87 o 
   6   2  10     1842.66     1886.13     61.86 o 
   7   2  10      249.78      264.45     31.12 o 
   8   2  10     1380.89     1541.47    127.69 o 
   9   2  10      879.62      941.77     49.98 o 
  10   2  10       25.89       27.57     20.63 o 
  11   2  10        3.37      -13.98     27.58 o 
 -12   3  10        2.90        9.48     22.29 o 
 -11   3  10      500.53      446.15     40.03 o 
 -10   3  10      231.32      174.47     29.94 o 
  -9   3  10      268.22      271.29     27.53 o 
  -8   3  10       17.19       36.39     16.32 o 
  -7   3  10       29.87       37.05     16.90 o 
  -6   3  10     1573.31     1565.56     47.41 o 
  -5   3  10      203.69      197.27     18.50 o 
  -4   3  10       47.72       41.38     15.88 o 
  -3   3  10       23.50       22.85     22.70 o 
  -2   3  10      607.14      668.99     30.76 o 
  -1   3  10     1919.01     1950.78     49.12 o 
   0   3  10       23.84       22.28     13.60 o 
   1   3  10       65.93       64.94     16.59 o 
   2   3  10      371.10      392.99     25.92 o 
   3   3  10        4.64        2.23     13.07 o 
   4   3  10      371.52      302.51     28.39 o 
   5   3  10        0.73      -14.14     14.14 o 
   6   3  10      767.39      778.69     43.03 o 
   7   3  10      713.95      631.17     40.42 o 
   8   3  10        2.04        3.24     17.99 o 
   9   3  10       71.75       59.80     24.23 o 
  10   3  10       90.73      104.53     26.66 o 
  11   3  10      108.23       74.71     26.48 o 
 -11   4  10      241.46      270.07     46.71 o 
 -10   4  10      233.15      287.04     34.61 o 
  -9   4  10       67.99       57.30     20.14 o 
  -8   4  10       43.18        9.90     16.53 o 
  -7   4  10       48.28       48.62     17.80 o 
  -6   4  10       13.59       25.97     15.55 o 
  -5   4  10      101.07      128.02     17.61 o 
  -4   4  10      302.61      311.13     29.72 o 
  -3   4  10      514.08      518.61     32.98 o 
  -2   4  10      198.01      267.15     22.51 o 
  -1   4  10      570.09      576.75     29.77 o 
   0   4  10       72.13       74.29     16.45 o 
   1   4  10      359.41      328.67     31.14 o 
   2   4  10      135.09       98.16     18.14 o 
   3   4  10      171.29      125.28     22.91 o 
   4   4  10        2.19        3.07     13.23 o 
   5   4  10       10.74       16.68     18.33 o 
   6   4  10       18.67        4.63     17.18 o 
   7   4  10       98.20       94.05     23.78 o 
   8   4  10       43.45       22.46     18.48 o 
   9   4  10      573.35      591.77     42.07 o 
  10   4  10      104.12      108.57     26.76 o 
 -11   5  10        5.71        5.39     21.91 o 
 -10   5  10      667.17      680.53     39.16 o 
  -9   5  10      667.77      669.95     37.87 o 
  -8   5  10      831.60      777.02     38.96 o 
  -7   5  10     1787.42     1890.38     54.75 o 
  -6   5  10       37.04       39.57     17.45 o 
  -5   5  10      710.49      715.76     38.48 o 
  -4   5  10      582.68      577.31     35.44 o 
  -3   5  10     1932.08     2020.69     60.07 o 
  -2   5  10      241.25      255.93     22.72 o 
  -1   5  10     3019.91     3224.65     80.52 o 
   0   5  10      531.12      528.57     29.56 o 
   1   5  10      860.86      948.05     55.01 o 
   2   5  10       58.08       44.88     15.93 o 
   3   5  10     1615.89     1609.10     48.57 o 
   4   5  10      245.20      226.32     25.85 o 
   5   5  10     3583.07     3638.89     74.74 o 
   6   5  10      196.35      237.34     28.94 o 
   7   5  10       71.57      137.73     29.41 o 
   8   5  10       18.20       15.72     19.12 o 
   9   5  10      541.34      598.78     54.98 o 
  10   5  10      139.15      115.28     28.76 o 
 -10   6  10        3.31      -11.50     17.74 o 
  -9   6  10      327.61      370.36     49.53 o 
  -8   6  10      834.32      847.56     40.92 o 
  -7   6  10       29.94       20.38     17.02 o 
  -6   6  10      572.28      617.88     57.24 o 
  -5   6  10       22.10        5.45     15.96 o 
  -4   6  10      701.13      771.50     40.60 o 
  -3   6  10      200.46      241.41     47.81 o 
  -2   6  10     2243.47     2279.46     76.55 o 
  -1   6  10        2.13      -12.06     12.06 o 
   0   6  10     1407.66     1370.51     53.54 o 
   1   6  10       10.26       -1.73     15.00 o 
   2   6  10     1215.75     1209.54     49.62 o 
   3   6  10      735.14      664.39     34.42 o 
   4   6  10     2373.35     2344.77     75.48 o 
   5   6  10      114.29      128.40     21.32 o 
   6   6  10      519.51      482.46     47.13 o 
   7   6  10       53.22       33.54     19.88 o 
   8   6  10       25.45       56.30     21.71 o 
   9   6  10        3.50        5.42     18.52 o 
 -10   7  10      378.92      388.02     32.89 o 
  -9   7  10      620.17      681.49     49.46 o 
  -8   7  10      606.43      606.34     42.29 o 
  -7   7  10      732.71      718.21     44.69 o 
  -6   7  10      336.00      331.37     27.22 o 
  -5   7  10        1.94       20.21     16.00 o 
  -4   7  10     1008.98      987.69     45.55 o 
  -3   7  10       16.42       18.70     23.95 o 
  -2   7  10       87.43       91.03     21.91 o 
  -1   7  10        3.35       12.74     14.05 o 
   0   7  10      980.61      941.42     38.90 o 
   1   7  10      116.09      106.58     24.66 o 
   2   7  10      175.83      184.81     23.20 o 
   3   7  10     1065.92     1120.22     43.54 o 
   4   7  10      105.56       92.51     19.45 o 
   5   7  10     2417.32     2397.44     89.52 o 
   6   7  10      457.72      421.18     33.88 o 
   7   7  10      328.68      342.34     33.78 o 
   8   7  10       13.90        6.65     18.10 o 
   9   7  10       14.07       -2.04     19.67 o 
  -9   8  10     1404.54     1417.27     84.90 o 
  -8   8  10     2399.77     2698.16    135.02 o 
  -7   8  10      257.90      274.56     32.96 o 
  -6   8  10      949.22      947.39     40.22 o 
  -5   8  10      309.18      357.04     46.90 o 
  -4   8  10       44.18       25.70     17.46 o 
  -3   8  10      366.31      386.51     32.96 o 
  -2   8  10      354.38      390.27     32.57 o 
  -1   8  10       23.05        9.65     16.95 o 
   0   8  10        8.79        5.42     14.81 o 
   1   8  10      317.63      267.55     25.71 o 
   2   8  10      121.30      135.33     25.37 o 
   3   8  10        1.74        4.77     15.57 o 
   4   8  10     3833.23     3852.27     80.49 o 
   5   8  10      549.89      579.94     35.51 o 
   6   8  10     1942.11     1999.51     59.96 o 
   7   8  10      115.40      152.03     24.17 o 
   8   8  10      116.08       68.84     24.41 o 
  -8   9  10        7.70       26.07     23.21 o 
  -7   9  10       20.90       18.12     17.06 o 
  -6   9  10       88.89       83.22     19.81 o 
  -5   9  10        6.52       -3.60     14.68 o 
  -4   9  10       23.79       13.10     17.30 o 
  -3   9  10       24.08       54.02     20.65 o 
  -2   9  10       33.06       54.42     19.95 o 
  -1   9  10      210.12      219.54     28.61 o 
   0   9  10        3.57      -13.27     13.72 o 
   1   9  10      150.48      196.74     24.30 o 
   2   9  10       15.46        5.55     15.89 o 
   3   9  10        5.31       -4.53     15.60 o 
   4   9  10       19.95        1.03     15.26 o 
   5   9  10      206.92      145.44     23.54 o 
   6   9  10      304.13      265.23     27.94 o 
   7   9  10       64.09       33.70     19.00 o 
  -6  10  10      193.42      143.73     23.62 o 
  -5  10  10      605.75      566.13     44.20 o 
  -4  10  10       83.18       35.12     27.75 o 
  -3  10  10       62.25       32.66     20.33 o 
  -2  10  10      525.25      516.74     38.94 o 
  -1  10  10       54.17       28.18     20.54 o 
   0  10  10       12.55       -9.19     17.16 o 
   1  10  10       52.15       63.04     19.23 o 
   2  10  10     1255.00     1168.33     64.07 o 
   3  10  10      485.25      421.38     31.98 o 
   4  10  10      183.07      231.21     26.58 o 
   5  10  10      183.30      162.74     24.82 o 
  -4  11  10      349.22      306.04     33.36 o 
  -3  11  10       70.71       74.23     45.61 o 
  -2  11  10       71.22       64.58     23.84 o 
  -1  11  10       92.51      113.09     28.63 o 
   0  11  10       12.71       -1.40     18.92 o 
   1  11  10     1171.79     1153.59     47.48 o 
   2  11  10     1265.24     1232.68     49.38 o 
   3  11  10     1387.96     1545.69     54.66 o 
 -10   1  11      255.15      268.89     45.36 o 
  -9   1  11      142.94      169.74     64.80 o 
  -8   1  11       10.37        3.46     26.33 o 
  -7   1  11       78.17       68.01     22.83 o 
  -6   1  11      420.61      418.39     44.65 o 
  -5   1  11      631.88      701.92     80.80 o 
  -4   1  11      214.94      223.35     37.52 o 
  -3   1  11     2050.88     2080.59     85.58 o 
  -2   1  11      105.56      129.66     27.15 o 
  -1   1  11        8.43       18.08     15.84 o 
   0   1  11      644.72      681.98     46.93 o 
   1   1  11       30.60       66.73     23.41 o 
   2   1  11       40.69       36.25     22.65 o 
   3   1  11      210.47      241.13     70.66 o 
   4   1  11      686.90      743.36     54.52 o 
   5   1  11        6.08      -10.94     20.99 o 
   6   1  11      144.13      157.53     39.53 o 
   7   1  11       16.91       39.19     50.37 o 
   8   1  11      284.25      237.81     42.56 o 
   9   1  11       36.32       39.91     34.39 o 
 -10   2  11      430.07      409.71     41.54 o 
  -9   2  11        7.93       17.01     21.74 o 
  -8   2  11      573.64      559.68     34.73 o 
  -7   2  11       96.87      119.04     21.73 o 
  -6   2  11      477.53      481.76     30.98 o 
  -5   2  11      177.26      142.43     21.46 o 
  -4   2  11        1.63       -4.85     15.03 o 
  -3   2  11        5.48       23.29     18.52 o 
  -2   2  11      220.42      216.20     22.22 o 
  -1   2  11       84.79      124.83     19.46 o 
   0   2  11      442.92      461.60     31.67 o 
   1   2  11     1361.73     1532.74     53.68 o 
   2   2  11      345.77      405.29     36.49 o 
   3   2  11      713.03      710.86     49.95 o 
   4   2  11     1842.88     1837.67    176.56 o 
   5   2  11      201.51      181.56     35.24 o 
   6   2  11     1430.25     1620.13     78.57 o 
   7   2  11       61.23      103.38     32.79 o 
   8   2  11      164.67      209.13     41.08 o 
   9   2  11        5.60        3.60     26.79 o 
 -10   3  11       55.55       49.07     24.60 o 
  -9   3  11     1345.47     1335.37     50.25 o 
  -8   3  11      144.83      145.38     33.50 o 
  -7   3  11      376.01      416.58     37.51 o 
  -6   3  11     1050.85     1046.43     42.13 o 
  -5   3  11      607.35      622.27     73.38 o 
  -4   3  11        4.73        3.13     15.36 o 
  -3   3  11     1344.73     1500.81     58.82 o 
  -2   3  11     2064.47     2091.87     53.39 o 
  -1   3  11       72.85       89.08     18.35 o 
   0   3  11     1063.12     1136.77     41.40 o 
   1   3  11      513.85      657.60     33.62 o 
   2   3  11      563.77      685.20     39.74 o 
   3   3  11     4015.72     4333.94     94.98 o 
   4   3  11     1755.89     1903.44     63.55 o 
   5   3  11     2831.39     2925.05     79.77 o 
   6   3  11      576.10      605.70     40.77 o 
   7   3  11     1080.64     1180.54     54.35 o 
   8   3  11       22.96       26.20     20.54 o 
   9   3  11      545.17      641.18     69.08 o 
  -9   4  11       10.41       -4.96     16.93 o 
  -8   4  11        0.12       -5.62     19.39 o 
  -7   4  11      178.51      116.57     22.31 o 
  -6   4  11      682.80      675.82     42.23 o 
  -5   4  11      389.16      319.93     31.81 o 
  -4   4  11      465.90      469.69     34.07 o 
  -3   4  11      646.62      674.40     39.02 o 
  -2   4  11     1825.36     1932.63     60.79 o 
  -1   4  11      730.44      766.17     35.45 o 
   0   4  11      958.14     1055.22     43.98 o 
   1   4  11      166.56      167.94     21.64 o 
   2   4  11      727.16      714.20     40.37 o 
   3   4  11      635.83      667.14     40.44 o 
   4   4  11      454.40      439.94     35.29 o 
   5   4  11        1.29        5.33     16.71 o 
   6   4  11        1.24       -5.55     16.45 o 
   7   4  11     1198.25     1214.75     56.32 o 
   8   4  11      293.37      303.13     34.93 o 
  -9   5  11      128.44       99.28     23.96 o 
  -8   5  11       37.40        3.49     18.44 o 
  -7   5  11      798.41      903.30     49.66 o 
  -6   5  11      207.80      213.32     29.38 o 
  -5   5  11     3298.23     3486.43     82.35 o 
  -4   5  11      406.36      357.27     32.59 o 
  -3   5  11     2885.25     3032.00     77.43 o 
  -2   5  11       97.78       55.15     20.50 o 
  -1   5  11     1253.28     1436.54     46.51 o 
   0   5  11      260.61      290.50     26.07 o 
   1   5  11      569.43      584.52     32.98 o 
   2   5  11      700.67      662.75     35.29 o 
   3   5  11       42.46       55.13     17.08 o 
   4   5  11        0.88       -1.45     16.46 o 
   5   5  11        0.57        0.72     16.27 o 
   6   5  11      815.39      803.59     46.80 o 
   7   5  11        5.89        4.17     19.91 o 
   8   5  11     1262.12     1317.69     94.97 o 
  -8   6  11       34.41       62.39     24.51 o 
  -7   6  11     2813.66     3011.74     84.07 o 
  -6   6  11       16.07       20.53     20.87 o 
  -5   6  11      384.44      438.35     34.88 o 
  -4   6  11      533.33      532.66     37.35 o 
  -3   6  11       38.13       46.83     24.56 o 
  -2   6  11      365.89      331.10     32.04 o 
  -1   6  11        0.12       10.19     17.55 o 
   0   6  11        9.16        3.66     15.02 o 
   1   6  11      644.02      700.57     36.30 o 
   2   6  11      104.66       93.90     20.60 o 
   3   6  11      151.40      130.39     22.18 o 
   4   6  11       53.45       47.75     17.73 o 
   5   6  11      130.50      145.96     26.20 o 
   6   6  11      707.26      745.50     46.26 o 
   7   6  11        2.45      -18.74     18.74 o 
  -7   7  11        7.38       28.81     22.80 o 
  -6   7  11      388.78      405.08     49.23 o 
  -5   7  11      873.25      843.97     45.41 o 
  -4   7  11      419.78      407.60     35.03 o 
  -3   7  11      619.38      717.62     42.82 o 
  -2   7  11      380.10      324.70     34.57 o 
  -1   7  11        5.82      -13.65     16.41 o 
   0   7  11       94.98       99.55     20.12 o 
   1   7  11       27.83       -4.55     15.74 o 
   2   7  11      404.45      406.98     31.10 o 
   3   7  11        1.33       14.06     16.22 o 
   4   7  11      261.68      258.48     27.81 o 
   5   7  11      336.28      349.36     30.13 o 
   6   7  11       53.79       45.90     22.85 o 
  -6   8  11      823.34      957.25     52.58 o 
  -5   8  11       32.71       35.21     38.85 o 
  -4   8  11     1300.22     1390.02     89.43 o 
  -3   8  11        0.71       -9.44     17.98 o 
  -2   8  11     1958.88     2085.95     68.62 o 
  -1   8  11        0.01        9.06     19.46 o 
   0   8  11     1529.93     1616.24     61.65 o 
   1   8  11      134.06      139.59     26.86 o 
   2   8  11      449.30      446.71     32.59 o 
   3   8  11      239.57      251.15     27.51 o 
   4   8  11      250.57      241.79     30.32 o 
   5   8  11      662.86      691.94     54.22 o 
  -4   9  11       53.25       54.63     22.80 o 
  -3   9  11       21.71       51.01     19.64 o 
  -2   9  11       79.42       75.62     22.84 o 
  -1   9  11      393.76      403.87     36.62 o 
   0   9  11       49.64       54.22     21.07 o 
   1   9  11      178.27      124.45     29.59 o 
   2   9  11      287.63      317.70     29.98 o 
  -7   0  12     2994.49     3028.54    152.69 o 
  -6   0  12      648.54      809.78     84.13 o 
  -5   0  12       64.77       15.74     42.50 o 
  -4   0  12     1347.88     1405.31    103.71 o 
  -2   0  12     1919.17     2050.34    106.34 o 
  -1   0  12      810.96      886.21     75.03 o 
   0   0  12        1.00       21.51     29.03 o 
   1   0  12       58.19       45.12     33.23 o 
   2   0  12       47.00       71.01     35.50 o 
   3   0  12      296.82      368.69     62.44 o 
   4   0  12       97.86       14.87     37.60 o 
   5   0  12     4453.19     5021.51    200.43 o 
   6   0  12      571.94      715.86     85.70 o 
  -7   1  12       92.93      150.99     38.77 o 
  -6   1  12      876.96      756.97     60.87 o 
  -5   1  12       15.03      -24.31     24.31 o 
  -4   1  12        0.14       65.76     46.17 o 
  -3   1  12      236.68      169.48     53.52 o 
  -2   1  12       10.56       55.09     30.61 o 
  -1   1  12        0.48       -1.83     18.19 o 
   0   1  12      127.33      120.04     32.18 o 
   1   1  12      437.83      489.21     98.12 o 
   2   1  12       66.94       77.08     28.18 o 
   3   1  12      511.02      602.74     51.49 o 
   4   1  12      775.06      863.54     61.40 o 
   5   1  12      563.57      568.02     54.29 o 
   6   1  12      952.13      928.41     68.65 o 
  -7   2  12      118.26       89.25     62.53 o 
  -6   2  12        9.24       35.85     45.82 o 
  -5   2  12       31.09       79.23     48.45 o 
  -4   2  12        2.47      -38.13     39.53 o 
  -3   2  12       59.11       97.70     28.95 o 
  -2   2  12      445.61      469.85     44.03 o 
  -1   2  12     1100.92     1191.57     60.03 o 
   0   2  12      258.89      258.75     52.82 o 
   1   2  12      376.92      393.49     41.72 o 
   2   2  12     1256.60     1404.14     73.28 o 
   3   2  12       90.66       56.33     28.33 o 
   4   2  12     1622.32     1781.08     97.51 o 
   5   2  12      337.84      340.52     44.03 o 
   6   2  12       45.49        5.23     26.02 o 
  -7   3  12       79.53      117.84    105.20 o 
  -6   3  12      229.87      277.33     40.48 o 
  -5   3  12     1749.78     1841.26     80.17 o 
  -4   3  12       26.06       51.04     26.75 o 
  -3   3  12       25.05       34.89     19.97 o 
  -2   3  12      669.96      615.13     39.52 o 
  -1   3  12       46.16       42.26     17.36 o 
   0   3  12      479.58      443.49     41.93 o 
   1   3  12      184.15      193.48     33.80 o 
   2   3  12        1.27        7.38     21.39 o 
   3   3  12      518.65      565.11     57.63 o 
   4   3  12      145.00      221.73     38.73 o 
   5   3  12       93.68      120.20     33.82 o 
  -6   4  12     1242.05     1322.55     57.50 o 
  -5   4  12       64.85       88.50     24.81 o 
  -4   4  12      510.23      625.61    135.20 o 
  -3   4  12       40.39       80.69     22.74 o 
  -2   4  12      159.61      211.03     28.29 o 
  -1   4  12      330.61      341.60     33.88 o 
   0   4  12      161.45      191.28     24.22 o 
   1   4  12      423.58      368.45     39.23 o 
   2   4  12        1.57       -6.45     17.68 o 
   3   4  12      216.65      176.35     27.74 o 
   4   4  12       25.14       49.50     27.83 o 
   5   4  12        5.06       -0.81     18.97 o 
  -5   5  12      773.37      799.16     47.19 o 
  -4   5  12     1277.37     1402.14     56.67 o 
  -3   5  12       11.45       14.51     18.69 o 
  -2   5  12      461.71      399.52     34.83 o 
  -1   5  12       69.16       70.04     22.23 o 
   0   5  12      216.76      293.69     27.80 o 
   1   5  12      421.49      419.80     31.35 o 
   2   5  12     1552.13     1650.83     69.83 o 
   3   5  12      100.15       99.49     24.15 o 
   4   5  12      676.34      724.74     51.21 o 
  -4   6  12      330.51      370.29     55.62 o 
  -3   6  12      170.29      183.12     41.14 o 
  -2   6  12      219.09      261.40     31.81 o 
  -1   6  12       12.12       21.48     18.44 o 
   0   6  12      566.01      695.66     43.22 o 
   1   6  12      492.81      517.64     34.78 o 
   2   6  12        0.51       13.15     17.60 o 
                                                 
